# Supplementary material for: Periclase deforms more slowly than bridgmanite under mantle conditions
Source: Nature. 2023 Jan 11;613(7943):303–7. doi: 10.1038/s41586-022-05410-9 (PMC9834053; doi:10.1038/s41586-022-05410-9)
Supplement: Supplementary file 1 — Source Data Fig. 1 [file 41586_2022_5410_MOESM1_ESM.csv]

10000/T	YF94	10000/T	Ita&Cohen	30 GPa	60	90	120	(P,T)YF94
6.78243779767203	-23.0812100949212	10	-33.8555948129452	-48.3209648478756	-60.6320992689324	-70.7857245700897	-78.7782054163937
6.69368057998956	-22.9636495727903	9.09090909090909	-31.1658298170152	-44.2957036506548	-55.4670099435798	-64.6764745035652	-71.9204626527664
6.58384352310751	-22.8305621892459	8.33333333333333	-28.9242806780105	-40.9412444073231	-51.1626939400254	-59.5853543684051	-66.2055915820319
6.47400646622545	-22.6708573289926	7.69230769230769	-27.0275123094291	-38.1027866932923	-47.5205120336625	-55.2774126781985	-61.369854994575
6.33421384837557	-22.4645718844988	7.14285714285714	-25.4016424501396	-35.6697587164494	-44.3985789999552	-51.5848268747111	-57.2248690975847
6.22437679149351	-22.3181757625999	6.66666666666667	-23.9924907227436	-33.5610744398114	-41.6928456145837	-48.3845270187199	-53.632485709777
6.08458417364362	-22.111890318106	6.25	-22.7594217950537	-31.7159192831832	-39.3252749035312	-45.5842105967776	-50.489093633085
5.95255781234095	-21.9056048736122	5.88235294117647	-21.671361543406	-30.0877879301136	-37.2361914813727	-43.1132932785235	-47.7154607166828
5.79168535529148	-21.6416482295824	5.55555555555556	-20.7041411615361	-28.6405095325321	-35.3791811101316	-40.9168760882193	-45.2499618996583
5.68850508973561	-21.4220540467341	5.26315789473684	-19.8386799719188	-27.3455281139217	-33.7176009237577	-38.951617680004	-43.0439457665181
5.59309108072696	-21.2024598638858	5	-19.0597133937075	-26.1799988515405	-32.2221365852606	-37.1828449305683	-41.0584911360313	-26.1799988515405
5.48991081517109	-20.9828656810375	4.76190476190476	-18.354884348408	-25.1254282780093	-30.8690573989455	-35.5824890767738	-39.2620903389693	--
5.37341696696285	-20.6745465758263	4.54545454545455	-17.7140824640068	-24.1666853370118	-29.6389473011293	-34.1275847248279	-37.6289643291808	--
5.28465974928038	-20.395063070383	4.34782608695652	-17.128955660634	-23.2912704244658	-28.515766896755	-32.799160422278	-36.1378173309029	-28.515766896755
5.16705643585111	-20.0135459042223	4.16666666666667	-16.5925438398126	-22.4887671694019	-27.4861499868522	-31.581406587004	-34.7709028242378	--
5.00618397880164	-19.5299950773443	4	-16.0990004882908	-21.750425787433	-26.538868929406	-30.4610431332506	-33.5133136941103	-30.4610431332506
4.83754526520495	-18.9266656052762	3.84615384615385	-15.6433785271456	-21.0688425834236	-25.6644233784861	-29.4268330301097	-32.3524361909986	--
4.71217569522846	-18.5007859779341	3.7037037037037	-15.2214637499773	-20.4377106757896	-24.8547204146808	-28.4692039581163	-31.277525233721	--
4.61676168621981	-18.1791581343684	3.57142857142857	-14.8296439529221	-19.8516241370215	-24.1028232190084	-27.5799510394289	-30.2793707187637	-30.2793707187637
4.51469088588497	-17.8264765679757	3.44827586206897	-14.4648051412158	-19.3059226568578	-23.4027517453299	-26.7520010721078	-29.350032869054
4.40374436378189	-17.4294325404015	3.33333333333333	-14.1242484944477	-18.7965672728267	-22.7493232582797	-25.9792239175372	-28.4826305129753
4.27171800247922	-16.9902441747049	3.2258064516129	-13.8056234030574	-18.3200401529414	-22.1380237348213	-25.2562803935046	-27.6711703416339
4.11861180197696	-16.4179684254639	3.125	-13.5068730604923	-17.873263169142	-21.5649033780134	-24.5784986873283	-26.9104081803851
4.00100848854769	-16.0364512593032	3.03030303030303	-13.2261899477009	-17.4535312755679	-21.0264911282718	-23.9417732393223	-26.1957354837154
		4.3994720633524	-17.2818707640304	-23.5200455157473	-28.8092897335141	-33.146319041106	-36.5274998823444
