# Supplementary material for: Periclase deforms more slowly than bridgmanite under mantle conditions
Source: Nature. 2023 Jan 11;613(7943):303–7. doi: 10.1038/s41586-022-05410-9 (PMC9834053; doi:10.1038/s41586-022-05410-9)
Supplement: Supplementary file 2 — Source Data Fig. 2 [file 41586_2022_5410_MOESM2_ESM.csv]

Stress	30	60	90	120	30 GPa	30 GPa	90GPa	120GPa	30 GPa	60 GPa	90GPa	120GPa	Stress	30	Stress	60	Stress	90	Stress	120			D	A
Pa	GPa	GPa	GPa	GPa	GPa	GPa	GPa	GPa					Pa	GPa	Pa	GPa	Pa	GPa	Pa	GPa				MgO/10-5
	IC				Xv=10-5	Xv=10-5	Xv=10-5	Xv=10-5	error in log	error in log	error in log	error in log		fit		fit		fit		fit			800	1020.93492216618
10000000	-16.138465589141	-19.4621809049267	-21.537602002101	-21.4388986163509	-13.1294675295662	-13.9283701882954	-14.4031086958254	-15.7059802080818	0.743417927607468	0.219682038398138	0.296310668707622	0.552968199247366	10000000	-16.7332924710727	10000000	-19.4248481662539	10000000	-21.6609189958436	10000000	-21.5319384156744			1400	341830.426305984
20000000	-15.6161846340196	-18.6716203965613	-21.0343280287799	-20.9393021596464	-12.1990175079801	-12.9984165273811	-13.4734375425681	-14.7765423515609	0.48915029364971	0.474538036383472	0.924696987186324	0.344733937315631	10027144.3839669	-16.7296429386372	10027144.3839669	-19.4211986338184	10027144.3839669	-21.6572694634081	10027144.3839669	-21.5282888832389			2000	13629919.9842742
30000000	-15.4647058799572	-17.7099653886375	-20.4156687756325	-20.0236500209967	-11.6539018642459	-12.4536220414996	-12.9288255765448	-14.2320809644343	0.649366786894287	0.401351834382945	0.789024449397836	0.332084877820721	10054362.449692	-16.7259934062017	10054362.449692	-19.4175491013829	10054362.449692	-21.6536199309726	10054362.449692	-21.5246393508034			2600	540652.739944361
40000000	-15.0560111249262	-17.4907974776689	-19.9208187539524	-19.7695510786217	-11.2667272550182	-12.0666909865549	-12.5420327968945	-13.845402185057	0.517686622336007	0.48809526383046	0.889170515296719	0.499944241065124	10081654.3971796	-16.7223438737662	10081654.3971796	-19.4138995689474	10081654.3971796	-21.6499703985371	10081654.3971796	-21.5209898183679
50000000	-15.0213630516155	-17.4122890349811	-19.5654310959658	-19.3467874862247	-10.9661630982963	-11.7663255485138	-12.2417800892085	-13.5452423682832	0.550824761157455	0.282407506977652	0.183430586436205	0.175702865978321	10109020.4269775	-16.7186943413307	10109020.4269775	-19.4102500365119	10109020.4269775	-21.6463208661016	10109020.4269775	-21.5173402859324
100000000	-13.6635402661515	-16.1420647352806	-18.6161846340196	-18.3575354797579	-10.0310230133291	-10.8318645500336	-11.3077037176817	-12.6114826023937	1.07532649681854	0.430965089175823	0.825341855538679	0.598238533660056	10136460.7401775	-16.7150448088952	10136460.7401775	-19.4066005040764	10136460.7401775	-21.6426713336661	10136460.7401775	-21.5136907534969
150000000	-12.7351821769905	-15.8477116556169	-17.732828271597	-17.5734887386354	-9.48284267482196	-10.2841313547818	-10.7602232656381	-12.0642099178186	0.92056252433845	0.303749802335968	0.294756253017827	0.404484997776253	10163975.5384172	-16.7113952764596	10163975.5384172	-19.4029509716409	10163975.5384172	-21.6390218012306	10163975.5384172	-21.5100412210614
--					--	--	--	--	--	--	--	--	10191565.0238817	-16.7077457440241	10191565.0238817	-19.3993014392054	10191565.0238817	-21.6353722687951	10191565.0238817	-21.5063916886259
500000000					-7.84907194751616	-8.65197172406117	-9.12897092342069	-10.4337016006789	--	--	--	--	10219229.3993049	-16.7040962115886	10219229.3993049	-19.3956519067699	10219229.3993049	-21.6317227363596	10219229.3993049	-21.5027421561904
									--	--	--	--	10246968.867971	-16.7004466791531	10246968.867971	-19.3920023743344	10246968.867971	-21.6280732039241	10246968.867971	-21.4990926237548
									--	--	--	--	10274783.6337159	-16.6967971467176	10274783.6337159	-19.3883528418989	10274783.6337159	-21.6244236714886	10274783.6337159	-21.4954430913193
													10302673.900929	-16.6931476142821	10302673.900929	-19.3847033094634	10302673.900929	-21.620774139053	10302673.900929	-21.4917935588838
													10330639.8745543	-16.6894980818466	10330639.8745543	-19.3810537770278	10330639.8745543	-21.6171246066175	10330639.8745543	-21.4881440264483
													10358681.7600922	-16.6858485494111	10358681.7600922	-19.3774042445923	10358681.7600922	-21.613475074182	10358681.7600922	-21.4844944940128
													10386799.7636009	-16.6821990169756	10386799.7636009	-19.3737547121568	10386799.7636009	-21.6098255417465	10386799.7636009	-21.4808449615773
													10414994.0916979	-16.6785494845401	10414994.0916979	-19.3701051797213	10414994.0916979	-21.606176009311	10414994.0916979	-21.4771954291418
													10443264.9515618	-16.6748999521046	10443264.9515618	-19.3664556472858	10443264.9515618	-21.6025264768755	10443264.9515618	-21.4735458967063
													10471612.5509331	-16.6712504196691	10471612.5509331	-19.3628061148503	10471612.5509331	-21.59887694444	10471612.5509331	-21.4698963642708
													10500037.0981167	-16.6676008872335	10500037.0981167	-19.3591565824148	10500037.0981167	-21.5952274120045	10500037.0981167	-21.4662468318353
													10528538.8019825	-16.663951354798	10528538.8019825	-19.3555070499793	10528538.8019825	-21.591577879569	10528538.8019825	-21.4625972993998
													10557117.8719676	-16.6603018223625	10557117.8719676	-19.3518575175438	10557117.8719676	-21.5879283471335	10557117.8719676	-21.4589477669643
													10585774.5180777	-16.656652289927	10585774.5180777	-19.3482079851083	10585774.5180777	-21.584278814698	10585774.5180777	-21.4552982345288
													10614508.9508883	-16.6530027574915	10614508.9508883	-19.3445584526728	10614508.9508883	-21.5806292822625	10614508.9508883	-21.4516487020932
													10643321.3815466	-16.649353225056	10643321.3815466	-19.3409089202373	10643321.3815466	-21.576979749827	10643321.3815466	-21.4479991696577
													10672212.021773	-16.6457036926205	10672212.021773	-19.3372593878017	10672212.021773	-21.5733302173914	10672212.021773	-21.4443496372222
													10701181.0838626	-16.642054160185	10701181.0838626	-19.3336098553662	10701181.0838626	-21.5696806849559	10701181.0838626	-21.4407001047867
													10730228.7806866	-16.6384046277495	10730228.7806866	-19.3299603229307	10730228.7806866	-21.5660311525204	10730228.7806866	-21.4370505723512
													10759355.3256942	-16.634755095314	10759355.3256942	-19.3263107904952	10759355.3256942	-21.5623816200849	10759355.3256942	-21.4334010399157
													10788560.9329139	-16.6311055628785	10788560.9329139	-19.3226612580597	10788560.9329139	-21.5587320876494	10788560.9329139	-21.4297515074802
													10817845.8169552	-16.627456030443	10817845.8169552	-19.3190117256242	10817845.8169552	-21.5550825552139	10817845.8169552	-21.4261019750447
													10847210.1930103	-16.6238064980074	10847210.1930103	-19.3153621931887	10847210.1930103	-21.5514330227784	10847210.1930103	-21.4224524426092
													10876654.2768552	-16.6201569655719	10876654.2768552	-19.3117126607532	10876654.2768552	-21.5477834903429	10876654.2768552	-21.4188029101737
													10906178.2848518	-16.6165074331364	10906178.2848518	-19.3080631283177	10906178.2848518	-21.5441339579074	10906178.2848518	-21.4151533777382
													10935782.4339494	-16.6128579007009	10935782.4339494	-19.3044135958822	10935782.4339494	-21.5404844254719	10935782.4339494	-21.4115038453027
													10965466.941686	-16.6092083682654	10965466.941686	-19.3007640634467	10965466.941686	-21.5368348930364	10965466.941686	-21.4078543128671
													10995232.0261902	-16.6055588358299	10995232.0261902	-19.2971145310112	10995232.0261902	-21.5331853606009	10995232.0261902	-21.4042047804316
													11025077.9061826	-16.6019093033944	11025077.9061826	-19.2934649985757	11025077.9061826	-21.5295358281653	11025077.9061826	-21.4005552479961
													11055004.8009777	-16.5982597709589	11055004.8009777	-19.2898154661401	11055004.8009777	-21.5258862957298	11055004.8009777	-21.3969057155606
													11085012.9304851	-16.5946102385234	11085012.9304851	-19.2861659337046	11085012.9304851	-21.5222367632943	11085012.9304851	-21.3932561831251
													11115102.5152114	-16.5909607060879	11115102.5152114	-19.2825164012691	11115102.5152114	-21.5185872308588	11115102.5152114	-21.3896066506896
													11145273.7762618	-16.5873111736524	11145273.7762618	-19.2788668688336	11145273.7762618	-21.5149376984233	11145273.7762618	-21.3859571182541
													11175526.9353418	-16.5836616412169	11175526.9353418	-19.2752173363981	11175526.9353418	-21.5112881659878	11175526.9353418	-21.3823075858186
													11205862.2147584	-16.5800121087814	11205862.2147584	-19.2715678039626	11205862.2147584	-21.5076386335523	11205862.2147584	-21.3786580533831
													11236279.8374221	-16.5763625763458	11236279.8374221	-19.2679182715271	11236279.8374221	-21.5039891011168	11236279.8374221	-21.3750085209476
													11266780.0268488	-16.5727130439103	11266780.0268488	-19.2642687390916	11266780.0268488	-21.5003395686813	11266780.0268488	-21.3713589885121
													11297363.0071608	-16.5690635114748	11297363.0071608	-19.2606192066561	11297363.0071608	-21.4966900362458	11297363.0071608	-21.3677094560766
													11328029.0030888	-16.5654139790393	11328029.0030888	-19.2569696742206	11328029.0030888	-21.4930405038103	11328029.0030888	-21.364059923641
													11358778.2399736	-16.5617644466038	11358778.2399736	-19.2533201417851	11358778.2399736	-21.4893909713748	11358778.2399736	-21.3604103912055
													11389610.9437677	-16.5581149141683	11389610.9437677	-19.2496706093496	11389610.9437677	-21.4857414389392	11389610.9437677	-21.35676085877
													11420527.3410369	-16.5544653817328	11420527.3410369	-19.246021076914	11420527.3410369	-21.4820919065037	11420527.3410369	-21.3531113263345
													11451527.6589618	-16.5508158492973	11451527.6589618	-19.2423715444785	11451527.6589618	-21.4784423740682	11451527.6589618	-21.349461793899
													11482612.1253401	-16.5471663168618	11482612.1253401	-19.238722012043	11482612.1253401	-21.4747928416327	11482612.1253401	-21.3458122614635
													11513780.9685875	-16.5435167844263	11513780.9685875	-19.2350724796075	11513780.9685875	-21.4711433091972	11513780.9685875	-21.342162729028
													11545034.4177397	-16.5398672519908	11545034.4177397	-19.231422947172	11545034.4177397	-21.4674937767617	11545034.4177397	-21.3385131965925
													11576372.7024544	-16.5362177195553	11576372.7024544	-19.2277734147365	11576372.7024544	-21.4638442443262	11576372.7024544	-21.334863664157
													11607796.0530123	-16.5325681871197	11607796.0530123	-19.224123882301	11607796.0530123	-21.4601947118907	11607796.0530123	-21.3312141317215
													11639304.7003196	-16.5289186546842	11639304.7003196	-19.2204743498655	11639304.7003196	-21.4565451794552	11639304.7003196	-21.327564599286
													11670898.8759089	-16.5252691222487	11670898.8759089	-19.21682481743	11670898.8759089	-21.4528956470197	11670898.8759089	-21.3239150668505
													11702578.8119416	-16.5216195898132	11702578.8119416	-19.2131752849945	11702578.8119416	-21.4492461145842	11702578.8119416	-21.3202655344149
													11734344.741209	-16.5179700573777	11734344.741209	-19.209525752559	11734344.741209	-21.4455965821487	11734344.741209	-21.3166160019794
													11766196.8971346	-16.5143205249422	11766196.8971346	-19.2058762201235	11766196.8971346	-21.4419470497131	11766196.8971346	-21.3129664695439
													11798135.5137752	-16.5106709925067	11798135.5137752	-19.2022266876879	11798135.5137752	-21.4382975172776	11798135.5137752	-21.3093169371084
													11830160.8258232	-16.5070214600712	11830160.8258232	-19.1985771552524	11830160.8258232	-21.4346479848421	11830160.8258232	-21.3056674046729
													11862273.0686079	-16.5033719276357	11862273.0686079	-19.1949276228169	11862273.0686079	-21.4309984524066	11862273.0686079	-21.3020178722374
													11894472.4780973	-16.4997223952002	11894472.4780973	-19.1912780903814	11894472.4780973	-21.4273489199711	11894472.4780973	-21.2983683398019
													11926759.2909003	-16.4960728627647	11926759.2909003	-19.1876285579459	11926759.2909003	-21.4236993875356	11926759.2909003	-21.2947188073664
													11959133.7442676	-16.4924233303292	11959133.7442676	-19.1839790255104	11959133.7442676	-21.4200498551001	11959133.7442676	-21.2910692749309
													11991596.0760942	-16.4887737978937	11991596.0760942	-19.1803294930749	11991596.0760942	-21.4164003226646	11991596.0760942	-21.2874197424954
													12024146.5249208	-16.4851242654581	12024146.5249208	-19.1766799606394	12024146.5249208	-21.4127507902291	12024146.5249208	-21.2837702100599
													12056785.3299355	-16.4814747330226	12056785.3299355	-19.1730304282039	12056785.3299355	-21.4091012577936	12056785.3299355	-21.2801206776244
													12089512.7309758	-16.4778252005871	12089512.7309758	-19.1693808957684	12089512.7309758	-21.4054517253581	12089512.7309758	-21.2764711451889
													12122328.96853	-16.4741756681516	12122328.96853	-19.1657313633329	12122328.96853	-21.4018021929226	12122328.96853	-21.2728216127533
													12155234.2837395	-16.4705261357161	12155234.2837395	-19.1620818308974	12155234.2837395	-21.3981526604871	12155234.2837395	-21.2691720803178
													12188228.9184001	-16.4668766032806	12188228.9184001	-19.1584322984619	12188228.9184001	-21.3945031280515	12188228.9184001	-21.2655225478823
													12221313.1149639	-16.4632270708451	12221313.1149639	-19.1547827660263	12221313.1149639	-21.390853595616	12221313.1149639	-21.2618730154468
													12254487.1165411	-16.4595775384096	12254487.1165411	-19.1511332335908	12254487.1165411	-21.3872040631805	12254487.1165411	-21.2582234830113
													12287751.1669021	-16.4559280059741	12287751.1669021	-19.1474837011553	12287751.1669021	-21.383554530745	12287751.1669021	-21.2545739505758
													12321105.5104785	-16.4522784735386	12321105.5104785	-19.1438341687198	12321105.5104785	-21.3799049983095	12321105.5104785	-21.2509244181403
													12354550.3923659	-16.4486289411031	12354550.3923659	-19.1401846362843	12354550.3923659	-21.376255465874	12354550.3923659	-21.2472748857048
													12388086.0583247	-16.4449794086676	12388086.0583247	-19.1365351038488	12388086.0583247	-21.3726059334385	12388086.0583247	-21.2436253532693
													12421712.754783	-16.441329876232	12421712.754783	-19.1328855714133	12421712.754783	-21.368956401003	12421712.754783	-21.2399758208338
													12455430.7288373	-16.4376803437965	12455430.7288373	-19.1292360389778	12455430.7288373	-21.3653068685675	12455430.7288373	-21.2363262883983
													12489240.228255	-16.434030811361	12489240.228255	-19.1255865065423	12489240.228255	-21.361657336132	12489240.228255	-21.2326767559628
													12523141.501476	-16.4303812789255	12523141.501476	-19.1219369741068	12523141.501476	-21.3580078036965	12523141.501476	-21.2290272235273
													12557134.7976149	-16.42673174649	12557134.7976149	-19.1182874416713	12557134.7976149	-21.354358271261	12557134.7976149	-21.2253776910917
													12591220.366462	-16.4230822140545	12591220.366462	-19.1146379092358	12591220.366462	-21.3507087388254	12591220.366462	-21.2217281586562
													12625398.4584859	-16.419432681619	12625398.4584859	-19.1109883768002	12625398.4584859	-21.3470592063899	12625398.4584859	-21.2180786262207
													12659669.3248351	-16.4157831491835	12659669.3248351	-19.1073388443647	12659669.3248351	-21.3434096739544	12659669.3248351	-21.2144290937852
													12694033.2173399	-16.412133616748	12694033.2173399	-19.1036893119292	12694033.2173399	-21.3397601415189	12694033.2173399	-21.2107795613497
													12728490.388514	-16.4084840843125	12728490.388514	-19.1000397794937	12728490.388514	-21.3361106090834	12728490.388514	-21.2071300289142
													12763041.0915565	-16.404834551877	12763041.0915565	-19.0963902470582	12763041.0915565	-21.3324610766479	12763041.0915565	-21.2034804964787
													12797685.5803539	-16.4011850194415	12797685.5803539	-19.0927407146227	12797685.5803539	-21.3288115442124	12797685.5803539	-21.1998309640432
													12832424.109482	-16.3975354870059	12832424.109482	-19.0890911821872	12832424.109482	-21.3251620117769	12832424.109482	-21.1961814316077
													12867256.9342075	-16.3938859545704	12867256.9342075	-19.0854416497517	12867256.9342075	-21.3215124793414	12867256.9342075	-21.1925318991722
													12902184.3104898	-16.3902364221349	12902184.3104898	-19.0817921173162	12902184.3104898	-21.3178629469059	12902184.3104898	-21.1888823667367
													12937206.4949834	-16.3865868896994	12937206.4949834	-19.0781425848807	12937206.4949834	-21.3142134144704	12937206.4949834	-21.1852328343012
													12972323.7450393	-16.3829373572639	12972323.7450393	-19.0744930524452	12972323.7450393	-21.3105638820349	12972323.7450393	-21.1815833018656
													13007536.3187072	-16.3792878248284	13007536.3187072	-19.0708435200097	13007536.3187072	-21.3069143495993	13007536.3187072	-21.1779337694301
													13042844.474737	-16.3756382923929	13042844.474737	-19.0671939875741	13042844.474737	-21.3032648171638	13042844.474737	-21.1742842369946
													13078248.4725813	-16.3719887599574	13078248.4725813	-19.0635444551386	13078248.4725813	-21.2996152847283	13078248.4725813	-21.1706347045591
													13113748.5723968	-16.3683392275219	13113748.5723968	-19.0598949227031	13113748.5723968	-21.2959657522928	13113748.5723968	-21.1669851721236
													13149345.0350463	-16.3646896950864	13149345.0350463	-19.0562453902676	13149345.0350463	-21.2923162198573	13149345.0350463	-21.1633356396881
													13185038.1221008	-16.3610401626509	13185038.1221008	-19.0525958578321	13185038.1221008	-21.2886666874218	13185038.1221008	-21.1596861072526
													13220828.0958412	-16.3573906302154	13220828.0958412	-19.0489463253966	13220828.0958412	-21.2850171549863	13220828.0958412	-21.1560365748171
													13256715.2192607	-16.3537410977798	13256715.2192607	-19.0452967929611	13256715.2192607	-21.2813676225508	13256715.2192607	-21.1523870423816
													13292699.7560658	-16.3500915653443	13292699.7560658	-19.0416472605256	13292699.7560658	-21.2777180901153	13292699.7560658	-21.1487375099461
													13328781.9706794	-16.3464420329088	13328781.9706794	-19.0379977280901	13328781.9706794	-21.2740685576798	13328781.9706794	-21.1450879775106
													13364962.1282418	-16.3427925004733	13364962.1282418	-19.0343481956546	13364962.1282418	-21.2704190252443	13364962.1282418	-21.1414384450751
													13401240.494613	-16.3391429680378	13401240.494613	-19.0306986632191	13401240.494613	-21.2667694928088	13401240.494613	-21.1377889126395
													13437617.3363749	-16.3354934356023	13437617.3363749	-19.0270491307836	13437617.3363749	-21.2631199603732	13437617.3363749	-21.134139380204
													13474092.9208328	-16.3318439031668	13474092.9208328	-19.023399598348	13474092.9208328	-21.2594704279377	13474092.9208328	-21.1304898477685
													13510667.5160177	-16.3281943707313	13510667.5160177	-19.0197500659125	13510667.5160177	-21.2558208955022	13510667.5160177	-21.126840315333
													13547341.3906881	-16.3245448382958	13547341.3906881	-19.016100533477	13547341.3906881	-21.2521713630667	13547341.3906881	-21.1231907828975
													13584114.8143321	-16.3208953058603	13584114.8143321	-19.0124510010415	13584114.8143321	-21.2485218306312	13584114.8143321	-21.119541250462
													13620988.0571692	-16.3172457734248	13620988.0571692	-19.008801468606	13620988.0571692	-21.2448722981957	13620988.0571692	-21.1158917180265
													13657961.3901525	-16.3135962409893	13657961.3901525	-19.0051519361705	13657961.3901525	-21.2412227657602	13657961.3901525	-21.112242185591
													13695035.0849705	-16.3099467085537	13695035.0849705	-19.001502403735	13695035.0849705	-21.2375732333247	13695035.0849705	-21.1085926531555
													13732209.4140491	-16.3062971761182	13732209.4140491	-18.9978528712995	13732209.4140491	-21.2339237008892	13732209.4140491	-21.10494312072
													13769484.6505541	-16.3026476436827	13769484.6505541	-18.994203338864	13769484.6505541	-21.2302741684537	13769484.6505541	-21.1012935882845
													13806861.0683922	-16.2989981112472	13806861.0683922	-18.9905538064285	13806861.0683922	-21.2266246360182	13806861.0683922	-21.097644055849
													13844338.942214	-16.2953485788117	13844338.942214	-18.986904273993	13844338.942214	-21.2229751035827	13844338.942214	-21.0939945234135
													13881918.5474156	-16.2916990463762	13881918.5474156	-18.9832547415575	13881918.5474156	-21.2193255711471	13881918.5474156	-21.0903449909779
													13919600.1601405	-16.2880495139407	13919600.1601405	-18.9796052091219	13919600.1601405	-21.2156760387116	13919600.1601405	-21.0866954585424
													13957384.0572817	-16.2843999815052	13957384.0572817	-18.9759556766864	13957384.0572817	-21.2120265062761	13957384.0572817	-21.0830459261069
													13995270.5164842	-16.2807504490697	13995270.5164842	-18.9723061442509	13995270.5164842	-21.2083769738406	13995270.5164842	-21.0793963936714
													14033259.8161463	-16.2771009166342	14033259.8161463	-18.9686566118154	14033259.8161463	-21.2047274414051	14033259.8161463	-21.0757468612359
													14071352.235422	-16.2734513841987	14071352.235422	-18.9650070793799	14071352.235422	-21.2010779089696	14071352.235422	-21.0720973288004
													14109548.0542232	-16.2698018517632	14109548.0542232	-18.9613575469444	14109548.0542232	-21.1974283765341	14109548.0542232	-21.0684477963649
													14147847.5532215	-16.2661523193277	14147847.5532215	-18.9577080145089	14147847.5532215	-21.1937788440986	14147847.5532215	-21.0647982639294
													14186251.0138505	-16.2625027868921	14186251.0138505	-18.9540584820734	14186251.0138505	-21.1901293116631	14186251.0138505	-21.0611487314939
													14224758.7183077	-16.2588532544566	14224758.7183077	-18.9504089496379	14224758.7183077	-21.1864797792276	14224758.7183077	-21.0574991990584
													14263370.9495563	-16.2552037220211	14263370.9495563	-18.9467594172024	14263370.9495563	-21.1828302467921	14263370.9495563	-21.0538496666229
													14302087.9913281	-16.2515541895856	14302087.9913281	-18.9431098847669	14302087.9913281	-21.1791807143566	14302087.9913281	-21.0502001341873
													14340910.1281246	-16.2479046571501	14340910.1281246	-18.9394603523314	14340910.1281246	-21.1755311819211	14340910.1281246	-21.0465506017518
													14379837.6452199	-16.2442551247146	14379837.6452199	-18.9358108198959	14379837.6452199	-21.1718816494855	14379837.6452199	-21.0429010693163
													14418870.8286623	-16.2406055922791	14418870.8286623	-18.9321612874603	14418870.8286623	-21.16823211705	14418870.8286623	-21.0392515368808
													14458009.9652765	-16.2369560598436	14458009.9652765	-18.9285117550248	14458009.9652765	-21.1645825846145	14458009.9652765	-21.0356020044453
													14497255.342666	-16.2333065274081	14497255.342666	-18.9248622225893	14497255.342666	-21.160933052179	14497255.342666	-21.0319524720098
													14536607.2492148	-16.2296569949726	14536607.2492148	-18.9212126901538	14536607.2492148	-21.1572835197435	14536607.2492148	-21.0283029395743
													14576065.9740897	-16.2260074625371	14576065.9740897	-18.9175631577183	14576065.9740897	-21.153633987308	14576065.9740897	-21.0246534071388
													14615631.8072425	-16.2223579301016	14615631.8072425	-18.9139136252828	14615631.8072425	-21.1499844548725	14615631.8072425	-21.0210038747033
													14655305.039412	-16.218708397666	14655305.039412	-18.9102640928473	14655305.039412	-21.146334922437	14655305.039412	-21.0173543422678
													14695085.9621263	-16.2150588652305	14695085.9621263	-18.9066145604118	14695085.9621263	-21.1426853900015	14695085.9621263	-21.0137048098323
													14734974.8677045	-16.211409332795	14734974.8677045	-18.9029650279763	14734974.8677045	-21.139035857566	14734974.8677045	-21.0100552773968
													14774972.0492597	-16.2077598003595	14774972.0492597	-18.8993154955408	14774972.0492597	-21.1353863251305	14774972.0492597	-21.0064057449613
													14815077.8007003	-16.204110267924	14815077.8007003	-18.8956659631053	14815077.8007003	-21.131736792695	14815077.8007003	-21.0027562125257
													14855292.4167325	-16.2004607354885	14855292.4167325	-18.8920164306698	14855292.4167325	-21.1280872602594	14855292.4167325	-20.9991066800902
													14895616.1928626	-16.196811203053	14895616.1928626	-18.8883668982342	14895616.1928626	-21.1244377278239	14895616.1928626	-20.9954571476547
													14936049.4253989	-16.1931616706175	14936049.4253989	-18.8847173657987	14936049.4253989	-21.1207881953884	14936049.4253989	-20.9918076152192
													14976592.4114541	-16.189512138182	14976592.4114541	-18.8810678333632	14976592.4114541	-21.1171386629529	14976592.4114541	-20.9881580827837
													15017245.4489473	-16.1858626057465	15017245.4489473	-18.8774183009277	15017245.4489473	-21.1134891305174	15017245.4489473	-20.9845085503482
													15058008.8366065	-16.182213073311	15058008.8366065	-18.8737687684922	15058008.8366065	-21.1098395980819	15058008.8366065	-20.9808590179127
													15098882.8739703	-16.1785635408755	15098882.8739703	-18.8701192360567	15098882.8739703	-21.1061900656464	15098882.8739703	-20.9772094854772
													15139867.8613906	-16.1749140084399	15139867.8613906	-18.8664697036212	15139867.8613906	-21.1025405332109	15139867.8613906	-20.9735599530417
													15180964.1000344	-16.1712644760044	15180964.1000344	-18.8628201711857	15180964.1000344	-21.0988910007754	15180964.1000344	-20.9699104206062
													15222171.8918863	-16.1676149435689	15222171.8918863	-18.8591706387502	15222171.8918863	-21.0952414683399	15222171.8918863	-20.9662608881707
													15263491.5397507	-16.1639654111334	15263491.5397507	-18.8555211063147	15263491.5397507	-21.0915919359044	15263491.5397507	-20.9626113557352
													15304923.3472538	-16.1603158786979	15304923.3472538	-18.8518715738792	15304923.3472538	-21.0879424034689	15304923.3472538	-20.9589618232996
													15346467.618846	-16.1566663462624	15346467.618846	-18.8482220414437	15346467.618846	-21.0842928710334	15346467.618846	-20.9553122908641
													15388124.6598042	-16.1530168138269	15388124.6598042	-18.8445725090082	15388124.6598042	-21.0806433385978	15388124.6598042	-20.9516627584286
													15429894.7762339	-16.1493672813914	15429894.7762339	-18.8409229765726	15429894.7762339	-21.0769938061623	15429894.7762339	-20.9480132259931
													15471778.2750714	-16.1457177489559	15471778.2750714	-18.8372734441371	15471778.2750714	-21.0733442737268	15471778.2750714	-20.9443636935576
													15513775.4640864	-16.1420682165204	15513775.4640864	-18.8336239117016	15513775.4640864	-21.0696947412913	15513775.4640864	-20.9407141611221
													15555886.6518837	-16.1384186840849	15555886.6518837	-18.8299743792661	15555886.6518837	-21.0660452088558	15555886.6518837	-20.9370646286866
													15598112.1479062	-16.1347691516494	15598112.1479062	-18.8263248468306	15598112.1479062	-21.0623956764203	15598112.1479062	-20.9334150962511
													15640452.2624364	-16.1311196192139	15640452.2624364	-18.8226753143951	15640452.2624364	-21.0587461439848	15640452.2624364	-20.9297655638156
													15682907.3065992	-16.1274700867783	15682907.3065992	-18.8190257819596	15682907.3065992	-21.0550966115493	15682907.3065992	-20.9261160313801
													15725477.592364	-16.1238205543428	15725477.592364	-18.8153762495241	15725477.592364	-21.0514470791138	15725477.592364	-20.9224664989446
													15768163.432547	-16.1201710219073	15768163.432547	-18.8117267170886	15768163.432547	-21.0477975466783	15768163.432547	-20.9188169665091
													15810965.1408137	-16.1165214894718	15810965.1408137	-18.8080771846531	15810965.1408137	-21.0441480142428	15810965.1408137	-20.9151674340735
													15853883.0316807	-16.1128719570363	15853883.0316807	-18.8044276522176	15853883.0316807	-21.0404984818073	15853883.0316807	-20.911517901638
													15896917.4205185	-16.1092224246008	15896917.4205185	-18.8007781197821	15896917.4205185	-21.0368489493717	15896917.4205185	-20.9078683692025
													15940068.6235538	-16.1055728921653	15940068.6235538	-18.7971285873465	15940068.6235538	-21.0331994169362	15940068.6235538	-20.904218836767
													15983336.9578715	-16.1019233597298	15983336.9578715	-18.793479054911	15983336.9578715	-21.0295498845007	15983336.9578715	-20.9005693043315
													16026722.7414172	-16.0982738272943	16026722.7414172	-18.7898295224755	16026722.7414172	-21.0259003520652	16026722.7414172	-20.896919771896
													16070226.2929996	-16.0946242948588	16070226.2929996	-18.78617999004	16070226.2929996	-21.0222508196297	16070226.2929996	-20.8932702394605
													16113847.9322929	-16.0909747624233	16113847.9322929	-18.7825304576045	16113847.9322929	-21.0186012871942	16113847.9322929	-20.889620707025
													16157587.9798388	-16.0873252299878	16157587.9798388	-18.778880925169	16157587.9798388	-21.0149517547587	16157587.9798388	-20.8859711745895
													16201446.7570492	-16.0836756975522	16201446.7570492	-18.7752313927335	16201446.7570492	-21.0113022223232	16201446.7570492	-20.882321642154
													16245424.5862085	-16.0800261651167	16245424.5862085	-18.771581860298	16245424.5862085	-21.0076526898877	16245424.5862085	-20.8786721097185
													16289521.7904759	-16.0763766326812	16289521.7904759	-18.7679323278625	16289521.7904759	-21.0040031574522	16289521.7904759	-20.875022577283
													16333738.6938877	-16.0727271002457	16333738.6938877	-18.764282795427	16333738.6938877	-21.0003536250167	16333738.6938877	-20.8713730448474
													16378075.6213599	-16.0690775678102	16378075.6213599	-18.7606332629915	16378075.6213599	-20.9967040925812	16378075.6213599	-20.8677235124119
													16422532.8986905	-16.0654280353747	16422532.8986905	-18.756983730556	16422532.8986905	-20.9930545601456	16422532.8986905	-20.8640739799764
													16467110.8525616	-16.0617785029392	16467110.8525616	-18.7533341981204	16467110.8525616	-20.9894050277101	16467110.8525616	-20.8604244475409
													16511809.8105424	-16.0581289705037	16511809.8105424	-18.7496846656849	16511809.8105424	-20.9857554952746	16511809.8105424	-20.8567749151054
													16556630.101091	-16.0544794380682	16556630.101091	-18.7460351332494	16556630.101091	-20.9821059628391	16556630.101091	-20.8531253826699
													16601572.0535572	-16.0508299056327	16601572.0535572	-18.7423856008139	16601572.0535572	-20.9784564304036	16601572.0535572	-20.8494758502344
													16646635.9981849	-16.0471803731972	16646635.9981849	-18.7387360683784	16646635.9981849	-20.9748068979681	16646635.9981849	-20.8458263177989
													16691822.2661141	-16.0435308407617	16691822.2661141	-18.7350865359429	16691822.2661141	-20.9711573655326	16691822.2661141	-20.8421767853634
													16737131.189384	-16.0398813083262	16737131.189384	-18.7314370035074	16737131.189384	-20.9675078330971	16737131.189384	-20.8385272529279
													16782563.1009349	-16.0362317758906	16782563.1009349	-18.7277874710719	16782563.1009349	-20.9638583006616	16782563.1009349	-20.8348777204924
													16828118.334611	-16.0325822434551	16828118.334611	-18.7241379386364	16828118.334611	-20.9602087682261	16828118.334611	-20.8312281880569
													16873797.2251626	-16.0289327110196	16873797.2251626	-18.7204884062009	16873797.2251626	-20.9565592357906	16873797.2251626	-20.8275786556214
													16919600.1082486	-16.0252831785841	16919600.1082486	-18.7168388737654	16919600.1082486	-20.9529097033551	16919600.1082486	-20.8239291231858
													16965527.3204391	-16.0216336461486	16965527.3204391	-18.7131893413299	16965527.3204391	-20.9492601709196	16965527.3204391	-20.8202795907503
													17011579.1992178	-16.0179841137131	17011579.1992178	-18.7095398088944	17011579.1992178	-20.945610638484	17011579.1992178	-20.8166300583148
													17057756.0829845	-16.0143345812776	17057756.0829845	-18.7058902764588	17057756.0829845	-20.9419611060485	17057756.0829845	-20.8129805258793
													17104058.3110576	-16.0106850488421	17104058.3110576	-18.7022407440233	17104058.3110576	-20.938311573613	17104058.3110576	-20.8093309934438
													17150486.2236764	-16.0070355164066	17150486.2236764	-18.6985912115878	17150486.2236764	-20.9346620411775	17150486.2236764	-20.8056814610083
													17197040.1620039	-16.0033859839711	17197040.1620039	-18.6949416791523	17197040.1620039	-20.931012508742	17197040.1620039	-20.8020319285728
													17243720.4681291	-15.9997364515356	17243720.4681291	-18.6912921467168	17243720.4681291	-20.9273629763065	17243720.4681291	-20.7983823961373
													17290527.4850696	-15.9960869191	17290527.4850696	-18.6876426142813	17290527.4850696	-20.923713443871	17290527.4850696	-20.7947328637018
													17337461.5567741	-15.9924373866645	17337461.5567741	-18.6839930818458	17337461.5567741	-20.9200639114355	17337461.5567741	-20.7910833312663
													17384523.028125	-15.988787854229	17384523.028125	-18.6803435494103	17384523.028125	-20.916414379	17384523.028125	-20.7874337988308
													17431712.2449408	-15.9851383217935	17431712.2449408	-18.6766940169748	17431712.2449408	-20.9127648465645	17431712.2449408	-20.7837842663953
													17479029.5539785	-15.981488789358	17479029.5539785	-18.6730444845393	17479029.5539785	-20.909115314129	17479029.5539785	-20.7801347339597
													17526475.3029368	-15.9778392569225	17526475.3029368	-18.6693949521038	17526475.3029368	-20.9054657816935	17526475.3029368	-20.7764852015242
													17574049.8404577	-15.974189724487	17574049.8404577	-18.6657454196683	17574049.8404577	-20.9018162492579	17574049.8404577	-20.7728356690887
													17621753.5161301	-15.9705401920515	17621753.5161301	-18.6620958872327	17621753.5161301	-20.8981667168224	17621753.5161301	-20.7691861366532
													17669586.6804913	-15.966890659616	17669586.6804913	-18.6584463547972	17669586.6804913	-20.8945171843869	17669586.6804913	-20.7655366042177
													17717549.6850305	-15.9632411271805	17717549.6850305	-18.6547968223617	17717549.6850305	-20.8908676519514	17717549.6850305	-20.7618870717822
													17765642.8821908	-15.959591594745	17765642.8821908	-18.6511472899262	17765642.8821908	-20.8872181195159	17765642.8821908	-20.7582375393467
													17813866.6253722	-15.9559420623095	17813866.6253722	-18.6474977574907	17813866.6253722	-20.8835685870804	17813866.6253722	-20.7545880069112
													17862221.2689337	-15.952292529874	17862221.2689337	-18.6438482250552	17862221.2689337	-20.8799190546449	17862221.2689337	-20.7509384744757
													17910707.1681963	-15.9486429974384	17910707.1681963	-18.6401986926197	17910707.1681963	-20.8762695222094	17910707.1681963	-20.7472889420402
													17959324.6794455	-15.9449934650029	17959324.6794455	-18.6365491601842	17959324.6794455	-20.8726199897739	17959324.6794455	-20.7436394096047
													18008074.1599341	-15.9413439325674	18008074.1599341	-18.6328996277487	18008074.1599341	-20.8689704573384	18008074.1599341	-20.7399898771692
													18056955.9678843	-15.9376944001319	18056955.9678843	-18.6292500953132	18056955.9678843	-20.8653209249029	18056955.9678843	-20.7363403447337
													18105970.4624909	-15.9340448676964	18105970.4624909	-18.6256005628777	18105970.4624909	-20.8616713924674	18105970.4624909	-20.7326908122981
													18155118.0039237	-15.9303953352609	18155118.0039237	-18.6219510304422	18155118.0039237	-20.8580218600319	18155118.0039237	-20.7290412798626
													18204398.95333	-15.9267458028254	18204398.95333	-18.6183014980067	18204398.95333	-20.8543723275963	18204398.95333	-20.7253917474271
													18253813.6728376	-15.9230962703899	18253813.6728376	-18.6146519655711	18253813.6728376	-20.8507227951608	18253813.6728376	-20.7217422149916
													18303362.5255572	-15.9194467379544	18303362.5255572	-18.6110024331356	18303362.5255572	-20.8470732627253	18303362.5255572	-20.7180926825561
													18353045.8755852	-15.9157972055189	18353045.8755852	-18.6073529007001	18353045.8755852	-20.8434237302898	18353045.8755852	-20.7144431501206
													18402864.0880061	-15.9121476730834	18402864.0880061	-18.6037033682646	18402864.0880061	-20.8397741978543	18402864.0880061	-20.7107936176851
													18452817.5288957	-15.9084981406479	18452817.5288957	-18.6000538358291	18452817.5288957	-20.8361246654188	18452817.5288957	-20.7071440852496
													18502906.5653233	-15.9048486082124	18502906.5653233	-18.5964043033936	18502906.5653233	-20.8324751329833	18502906.5653233	-20.7034945528141
													18553131.5653546	-15.9011990757768	18553131.5653546	-18.5927547709581	18553131.5653546	-20.8288256005478	18553131.5653546	-20.6998450203786
													18603492.8980545	-15.8975495433413	18603492.8980545	-18.5891052385226	18603492.8980545	-20.8251760681123	18603492.8980545	-20.6961954879431
													18653990.9334896	-15.8939000109058	18653990.9334896	-18.5854557060871	18653990.9334896	-20.8215265356768	18653990.9334896	-20.6925459555076
													18704626.042731	-15.8902504784703	18704626.042731	-18.5818061736516	18704626.042731	-20.8178770032413	18704626.042731	-20.688896423072
													18755398.5978572	-15.8866009460348	18755398.5978572	-18.5781566412161	18755398.5978572	-20.8142274708058	18755398.5978572	-20.6852468906365
													18806308.9719565	-15.8829514135993	18806308.9719565	-18.5745071087805	18806308.9719565	-20.8105779383702	18806308.9719565	-20.681597358201
													18857357.53913	-15.8793018811638	18857357.53913	-18.570857576345	18857357.53913	-20.8069284059347	18857357.53913	-20.6779478257655
													18908544.6744943	-15.8756523487283	18908544.6744943	-18.5672080439095	18908544.6744943	-20.8032788734992	18908544.6744943	-20.67429829333
													18959870.7541844	-15.8720028162928	18959870.7541844	-18.563558511474	18959870.7541844	-20.7996293410637	18959870.7541844	-20.6706487608945
													19011336.1553559	-15.8683532838573	19011336.1553559	-18.5599089790385	19011336.1553559	-20.7959798086282	19011336.1553559	-20.666999228459
													19062941.2561884	-15.8647037514218	19062941.2561884	-18.556259446603	19062941.2561884	-20.7923302761927	19062941.2561884	-20.6633496960235
													19114686.4358881	-15.8610542189863	19114686.4358881	-18.5526099141675	19114686.4358881	-20.7886807437572	19114686.4358881	-20.659700163588
													19166572.0746904	-15.8574046865507	19166572.0746904	-18.548960381732	19166572.0746904	-20.7850312113217	19166572.0746904	-20.6560506311525
													19218598.5538629	-15.8537551541152	19218598.5538629	-18.5453108492965	19218598.5538629	-20.7813816788862	19218598.5538629	-20.652401098717
													19270766.2557081	-15.8501056216797	19270766.2557081	-18.541661316861	19270766.2557081	-20.7777321464507	19270766.2557081	-20.6487515662815
													19323075.5635663	-15.8464560892442	19323075.5635663	-18.5380117844255	19323075.5635663	-20.7740826140152	19323075.5635663	-20.645102033846
													19375526.8618182	-15.8428065568087	19375526.8618182	-18.53436225199	19375526.8618182	-20.7704330815797	19375526.8618182	-20.6414525014104
													19428120.5358881	-15.8391570243732	19428120.5358881	-18.5307127195545	19428120.5358881	-20.7667835491441	19428120.5358881	-20.6378029689749
													19480856.9722463	-15.8355074919377	19480856.9722463	-18.5270631871189	19480856.9722463	-20.7631340167086	19480856.9722463	-20.6341534365394
													19533736.5584122	-15.8318579595022	19533736.5584122	-18.5234136546834	19533736.5584122	-20.7594844842731	19533736.5584122	-20.6305039041039
													19586759.6829572	-15.8282084270667	19586759.6829572	-18.5197641222479	19586759.6829572	-20.7558349518376	19586759.6829572	-20.6268543716684
													19639926.7355074	-15.8245588946312	19639926.7355074	-18.5161145898124	19639926.7355074	-20.7521854194021	19639926.7355074	-20.6232048392329
													19693238.1067465	-15.8209093621957	19693238.1067465	-18.5124650573769	19693238.1067465	-20.7485358869666	19693238.1067465	-20.6195553067974
													19746694.1884187	-15.8172598297602	19746694.1884187	-18.5088155249414	19746694.1884187	-20.7448863545311	19746694.1884187	-20.6159057743619
													19800295.3733315	-15.8136102973246	19800295.3733315	-18.5051659925059	19800295.3733315	-20.7412368220956	19800295.3733315	-20.6122562419264
													19854042.0553587	-15.8099607648891	19854042.0553587	-18.5015164600704	19854042.0553587	-20.7375872896601	19854042.0553587	-20.6086067094909
													19907934.6294433	-15.8063112324536	19907934.6294433	-18.4978669276349	19907934.6294433	-20.7339377572246	19907934.6294433	-20.6049571770554
													19961973.4916003	-15.8026617000181	19961973.4916003	-18.4942173951994	19961973.4916003	-20.7302882247891	19961973.4916003	-20.6013076446199
													20016159.0389196	-15.7990121675826	20016159.0389196	-18.4905678627639	20016159.0389196	-20.7266386923536	20016159.0389196	-20.5976581121843
													20070491.6695692	-15.7953626351471	20070491.6695692	-18.4869183303284	20070491.6695692	-20.722989159918	20070491.6695692	-20.5940085797488
													20124971.7827976	-15.7917131027116	20124971.7827976	-18.4832687978928	20124971.7827976	-20.7193396274825	20124971.7827976	-20.5903590473133
													20179599.7789371	-15.7880635702761	20179599.7789371	-18.4796192654573	20179599.7789371	-20.715690095047	20179599.7789371	-20.5867095148778
													20234376.059407	-15.7844140378406	20234376.059407	-18.4759697330218	20234376.059407	-20.7120405626115	20234376.059407	-20.5830599824423
													20289301.0267157	-15.7807645054051	20289301.0267157	-18.4723202005863	20289301.0267157	-20.708391030176	20289301.0267157	-20.5794104500068
													20344375.0844647	-15.7771149729696	20344375.0844647	-18.4686706681508	20344375.0844647	-20.7047414977405	20344375.0844647	-20.5757609175713
													20399598.6373507	-15.7734654405341	20399598.6373507	-18.4650211357153	20399598.6373507	-20.701091965305	20399598.6373507	-20.5721113851358
													20454972.091169	-15.7698159080985	20454972.091169	-18.4613716032798	20454972.091169	-20.6974424328695	20454972.091169	-20.5684618527003
													20510495.8528166	-15.766166375663	20510495.8528166	-18.4577220708443	20510495.8528166	-20.693792900434	20510495.8528166	-20.5648123202648
													20566170.3302947	-15.7625168432275	20566170.3302947	-18.4540725384088	20566170.3302947	-20.6901433679985	20566170.3302947	-20.5611627878293
													20621995.9327121	-15.758867310792	20621995.9327121	-18.4504230059733	20621995.9327121	-20.686493835563	20621995.9327121	-20.5575132553938
													20677973.0702883	-15.7552177783565	20677973.0702883	-18.4467734735378	20677973.0702883	-20.6828443031275	20677973.0702883	-20.5538637229582
													20734102.1543561	-15.751568245921	20734102.1543561	-18.4431239411023	20734102.1543561	-20.679194770692	20734102.1543561	-20.5502141905227
													20790383.5973648	-15.7479187134855	20790383.5973648	-18.4394744086668	20790383.5973648	-20.6755452382564	20790383.5973648	-20.5465646580872
													20846817.8128834	-15.74426918105	20846817.8128834	-18.4358248762312	20846817.8128834	-20.6718957058209	20846817.8128834	-20.5429151256517
													20903405.2156036	-15.7406196486145	20903405.2156036	-18.4321753437957	20903405.2156036	-20.6682461733854	20903405.2156036	-20.5392655932162
													20960146.2213424	-15.736970116179	20960146.2213424	-18.4285258113602	20960146.2213424	-20.6645966409499	20960146.2213424	-20.5356160607807
													21017041.2470459	-15.7333205837435	21017041.2470459	-18.4248762789247	21017041.2470459	-20.6609471085144	21017041.2470459	-20.5319665283452
													21074090.7107917	-15.729671051308	21074090.7107917	-18.4212267464892	21074090.7107917	-20.6572975760789	21074090.7107917	-20.5283169959097
													21131295.0317925	-15.7260215188725	21131295.0317925	-18.4175772140537	21131295.0317925	-20.6536480436434	21131295.0317925	-20.5246674634742
													21188654.6303986	-15.7223719864369	21188654.6303986	-18.4139276816182	21188654.6303986	-20.6499985112079	21188654.6303986	-20.5210179310387
													21246169.9281017	-15.7187224540014	21246169.9281017	-18.4102781491827	21246169.9281017	-20.6463489787724	21246169.9281017	-20.5173683986032
													21303841.3475371	-15.7150729215659	21303841.3475371	-18.4066286167472	21303841.3475371	-20.6426994463369	21303841.3475371	-20.5137188661677
													21361669.3124879	-15.7114233891304	21361669.3124879	-18.4029790843117	21361669.3124879	-20.6390499139014	21361669.3124879	-20.5100693337322
													21419654.2478872	-15.7077738566949	21419654.2478872	-18.3993295518762	21419654.2478872	-20.6354003814659	21419654.2478872	-20.5064198012966
													21477796.5798215	-15.7041243242594	21477796.5798215	-18.3956800194407	21477796.5798215	-20.6317508490303	21477796.5798215	-20.5027702688611
													21536096.7355341	-15.7004747918239	21536096.7355341	-18.3920304870051	21536096.7355341	-20.6281013165948	21536096.7355341	-20.4991207364256
													21594555.143428	-15.6968252593884	21594555.143428	-18.3883809545696	21594555.143428	-20.6244517841593	21594555.143428	-20.4954712039901
													21653172.2330688	-15.6931757269529	21653172.2330688	-18.3847314221341	21653172.2330688	-20.6208022517238	21653172.2330688	-20.4918216715546
													21711948.4351884	-15.6895261945174	21711948.4351884	-18.3810818896986	21711948.4351884	-20.6171527192883	21711948.4351884	-20.4881721391191
													21770884.1816879	-15.6858766620819	21770884.1816879	-18.3774323572631	21770884.1816879	-20.6135031868528	21770884.1816879	-20.4845226066836
													21829979.9056406	-15.6822271296464	21829979.9056406	-18.3737828248276	21829979.9056406	-20.6098536544173	21829979.9056406	-20.4808730742481
													21889236.0412955	-15.6785775972108	21889236.0412955	-18.3701332923921	21889236.0412955	-20.6062041219818	21889236.0412955	-20.4772235418126
													21948653.0240803	-15.6749280647753	21948653.0240803	-18.3664837599566	21948653.0240803	-20.6025545895463	21948653.0240803	-20.4735740093771
													22008231.2906045	-15.6712785323398	22008231.2906045	-18.3628342275211	22008231.2906045	-20.5989050571108	22008231.2906045	-20.4699244769416
													22067971.278663	-15.6676289999043	22067971.278663	-18.3591846950856	22067971.278663	-20.5952555246753	22067971.278663	-20.4662749445061
													22127873.4272389	-15.6639794674688	22127873.4272389	-18.3555351626501	22127873.4272389	-20.5916059922398	22127873.4272389	-20.4626254120705
													22187938.176507	-15.6603299350333	22187938.176507	-18.3518856302146	22187938.176507	-20.5879564598042	22187938.176507	-20.458975879635
													22248165.9678367	-15.6566804025978	22248165.9678367	-18.348236097779	22248165.9678367	-20.5843069273687	22248165.9678367	-20.4553263471995
													22308557.2437958	-15.6530308701623	22308557.2437958	-18.3445865653435	22308557.2437958	-20.5806573949332	22308557.2437958	-20.451676814764
													22369112.4481531	-15.6493813377268	22369112.4481531	-18.340937032908	22369112.4481531	-20.5770078624977	22369112.4481531	-20.4480272823285
													22429832.0258823	-15.6457318052913	22429832.0258823	-18.3372875004725	22429832.0258823	-20.5733583300622	22429832.0258823	-20.444377749893
													22490716.4231647	-15.6420822728558	22490716.4231647	-18.333637968037	22490716.4231647	-20.5697087976267	22490716.4231647	-20.4407282174575
													22551766.0873929	-15.6384327404203	22551766.0873929	-18.3299884356015	22551766.0873929	-20.5660592651912	22551766.0873929	-20.437078685022
													22612981.4671737	-15.6347832079847	22612981.4671737	-18.326338903166	22612981.4671737	-20.5624097327557	22612981.4671737	-20.4334291525865
													22674363.0123319	-15.6311336755492	22674363.0123319	-18.3226893707305	22674363.0123319	-20.5587602003202	22674363.0123319	-20.429779620151
													22735911.1739132	-15.6274841431137	22735911.1739132	-18.319039838295	22735911.1739132	-20.5551106678847	22735911.1739132	-20.4261300877155
													22797626.4041874	-15.6238346106782	22797626.4041874	-18.3153903058595	22797626.4041874	-20.5514611354492	22797626.4041874	-20.42248055528
													22859509.1566524	-15.6201850782427	22859509.1566524	-18.311740773424	22859509.1566524	-20.5478116030137	22859509.1566524	-20.4188310228444
													22921559.8860367	-15.6165355458072	22921559.8860367	-18.3080912409885	22921559.8860367	-20.5441620705782	22921559.8860367	-20.4151814904089
													22983779.0483034	-15.6128860133717	22983779.0483034	-18.304441708553	22983779.0483034	-20.5405125381426	22983779.0483034	-20.4115319579734
													23046167.1006533	-15.6092364809362	23046167.1006533	-18.3007921761174	23046167.1006533	-20.5368630057071	23046167.1006533	-20.4078824255379
													23108724.5015279	-15.6055869485007	23108724.5015279	-18.2971426436819	23108724.5015279	-20.5332134732716	23108724.5015279	-20.4042328931024
													23171451.7106134	-15.6019374160652	23171451.7106134	-18.2934931112464	23171451.7106134	-20.5295639408361	23171451.7106134	-20.4005833606669
													23234349.1888438	-15.5982878836297	23234349.1888438	-18.2898435788109	23234349.1888438	-20.5259144084006	23234349.1888438	-20.3969338282314
													23297417.3984041	-15.5946383511942	23297417.3984041	-18.2861940463754	23297417.3984041	-20.5222648759651	23297417.3984041	-20.3932842957959
													23360656.8027342	-15.5909888187586	23360656.8027342	-18.2825445139399	23360656.8027342	-20.5186153435296	23360656.8027342	-20.3896347633604
													23424067.8665315	-15.5873392863231	23424067.8665315	-18.2788949815044	23424067.8665315	-20.5149658110941	23424067.8665315	-20.3859852309249
													23487651.0557551	-15.5836897538876	23487651.0557551	-18.2752454490689	23487651.0557551	-20.5113162786586	23487651.0557551	-20.3823356984894
													23551406.8376289	-15.5800402214521	23551406.8376289	-18.2715959166334	23551406.8376289	-20.5076667462231	23551406.8376289	-20.3786861660539
													23615335.6806451	-15.5763906890166	23615335.6806451	-18.2679463841979	23615335.6806451	-20.5040172137876	23615335.6806451	-20.3750366336183
													23679438.0545674	-15.5727411565811	23679438.0545674	-18.2642968517624	23679438.0545674	-20.500367681352	23679438.0545674	-20.3713871011828
													23743714.4304349	-15.5690916241456	23743714.4304349	-18.2606473193269	23743714.4304349	-20.4967181489165	23743714.4304349	-20.3677375687473
													23808165.2805649	-15.5654420917101	23808165.2805649	-18.2569977868913	23808165.2805649	-20.493068616481	23808165.2805649	-20.3640880363118
													23872791.0785573	-15.5617925592746	23872791.0785573	-18.2533482544558	23872791.0785573	-20.4894190840455	23872791.0785573	-20.3604385038763
													23937592.2992971	-15.5581430268391	23937592.2992971	-18.2496987220203	23937592.2992971	-20.48576955161	23937592.2992971	-20.3567889714408
													24002569.4189587	-15.5544934944036	24002569.4189587	-18.2460491895848	24002569.4189587	-20.4821200191745	24002569.4189587	-20.3531394390053
													24067722.9150088	-15.5508439619681	24067722.9150088	-18.2423996571493	24067722.9150088	-20.478470486739	24067722.9150088	-20.3494899065698
													24133053.2662103	-15.5471944295326	24133053.2662103	-18.2387501247138	24133053.2662103	-20.4748209543035	24133053.2662103	-20.3458403741343
													24198560.9526255	-15.543544897097	24198560.9526255	-18.2351005922783	24198560.9526255	-20.471171421868	24198560.9526255	-20.3421908416988
													24264246.45562	-15.5398953646615	24264246.45562	-18.2314510598428	24264246.45562	-20.4675218894325	24264246.45562	-20.3385413092633
													24330110.2578659	-15.536245832226	24330110.2578659	-18.2278015274073	24330110.2578659	-20.463872356997	24330110.2578659	-20.3348917768278
													24396152.8433456	-15.5325962997905	24396152.8433456	-18.2241519949718	24396152.8433456	-20.4602228245615	24396152.8433456	-20.3312422443923
													24462374.6973552	-15.528946767355	24462374.6973552	-18.2205024625363	24462374.6973552	-20.456573292126	24462374.6973552	-20.3275927119567
													24528776.3065079	-15.5252972349195	24528776.3065079	-18.2168529301008	24528776.3065079	-20.4529237596904	24528776.3065079	-20.3239431795212
													24595358.1587382	-15.521647702484	24595358.1587382	-18.2132033976652	24595358.1587382	-20.4492742272549	24595358.1587382	-20.3202936470857
													24662120.7433047	-15.5179981700485	24662120.7433047	-18.2095538652297	24662120.7433047	-20.4456246948194	24662120.7433047	-20.3166441146502
													24729064.5507942	-15.514348637613	24729064.5507942	-18.2059043327942	24729064.5507942	-20.4419751623839	24729064.5507942	-20.3129945822147
													24796190.0731252	-15.5106991051775	24796190.0731252	-18.2022548003587	24796190.0731252	-20.4383256299484	24796190.0731252	-20.3093450497792
													24863497.8035513	-15.507049572742	24863497.8035513	-18.1986052679232	24863497.8035513	-20.4346760975129	24863497.8035513	-20.3056955173437
													24930988.2366654	-15.5034000403065	24930988.2366654	-18.1949557354877	24930988.2366654	-20.4310265650774	24930988.2366654	-20.3020459849082
													24998661.8684025	-15.4997505078709	24998661.8684025	-18.1913062030522	24998661.8684025	-20.4273770326419	24998661.8684025	-20.2983964524727
													25066519.1960439	-15.4961009754354	25066519.1960439	-18.1876566706167	25066519.1960439	-20.4237275002064	25066519.1960439	-20.2947469200372
													25134560.7182211	-15.4924514429999	25134560.7182211	-18.1840071381812	25134560.7182211	-20.4200779677709	25134560.7182211	-20.2910973876017
													25202786.9349187	-15.4888019105644	25202786.9349187	-18.1803576057457	25202786.9349187	-20.4164284353354	25202786.9349187	-20.2874478551662
													25271198.3474785	-15.4851523781289	25271198.3474785	-18.1767080733102	25271198.3474785	-20.4127789028999	25271198.3474785	-20.2837983227306
													25339795.4586033	-15.4815028456934	25339795.4586033	-18.1730585408747	25339795.4586033	-20.4091293704643	25339795.4586033	-20.2801487902951
													25408578.7723604	-15.4778533132579	25408578.7723604	-18.1694090084391	25408578.7723604	-20.4054798380288	25408578.7723604	-20.2764992578596
													25477548.7941855	-15.4742037808224	25477548.7941855	-18.1657594760036	25477548.7941855	-20.4018303055933	25477548.7941855	-20.2728497254241
													25546706.0308861	-15.4705542483869	25546706.0308861	-18.1621099435681	25546706.0308861	-20.3981807731578	25546706.0308861	-20.2692001929886
													25616050.9906453	-15.4669047159514	25616050.9906453	-18.1584604111326	25616050.9906453	-20.3945312407223	25616050.9906453	-20.2655506605531
													25685584.1830259	-15.4632551835159	25685584.1830259	-18.1548108786971	25685584.1830259	-20.3908817082868	25685584.1830259	-20.2619011281176
													25755306.1189738	-15.4596056510804	25755306.1189738	-18.1511613462616	25755306.1189738	-20.3872321758513	25755306.1189738	-20.2582515956821
													25825217.3108217	-15.4559561186448	25825217.3108217	-18.1475118138261	25825217.3108217	-20.3835826434158	25825217.3108217	-20.2546020632466
													25895318.2722932	-15.4523065862093	25895318.2722932	-18.1438622813906	25895318.2722932	-20.3799331109803	25895318.2722932	-20.2509525308111
													25965609.518506	-15.4486570537738	25965609.518506	-18.1402127489551	25965609.518506	-20.3762835785448	25965609.518506	-20.2473029983756
													26036091.5659766	-15.4450075213383	26036091.5659766	-18.1365632165196	26036091.5659766	-20.3726340461093	26036091.5659766	-20.2436534659401
													26106764.9326231	-15.4413579889028	26106764.9326231	-18.1329136840841	26106764.9326231	-20.3689845136738	26106764.9326231	-20.2400039335045
													26177630.1377696	-15.4377084564673	26177630.1377696	-18.1292641516486	26177630.1377696	-20.3653349812383	26177630.1377696	-20.236354401069
													26248687.70215	-15.4340589240318	26248687.70215	-18.1256146192131	26248687.70215	-20.3616854488027	26248687.70215	-20.2327048686335
													26319938.1479115	-15.4304093915963	26319938.1479115	-18.1219650867775	26319938.1479115	-20.3580359163672	26319938.1479115	-20.229055336198
													26391381.9986187	-15.4267598591608	26391381.9986187	-18.118315554342	26391381.9986187	-20.3543863839317	26391381.9986187	-20.2254058037625
													26463019.7792576	-15.4231103267253	26463019.7792576	-18.1146660219065	26463019.7792576	-20.3507368514962	26463019.7792576	-20.221756271327
													26534852.0162388	-15.4194607942898	26534852.0162388	-18.111016489471	26534852.0162388	-20.3470873190607	26534852.0162388	-20.2181067388915
													26606879.2374022	-15.4158112618543	26606879.2374022	-18.1073669570355	26606879.2374022	-20.3434377866252	26606879.2374022	-20.214457206456
													26679101.9720204	-15.4121617294188	26679101.9720204	-18.1037174246	26679101.9720204	-20.3397882541897	26679101.9720204	-20.2108076740205
													26751520.7508025	-15.4085121969832	26751520.7508025	-18.1000678921645	26751520.7508025	-20.3361387217542	26751520.7508025	-20.207158141585
													26824136.1058984	-15.4048626645477	26824136.1058984	-18.096418359729	26824136.1058984	-20.3324891893187	26824136.1058984	-20.2035086091495
													26896948.5709023	-15.4012131321122	26896948.5709023	-18.0927688272935	26896948.5709023	-20.3288396568832	26896948.5709023	-20.199859076714
													26969958.6808571	-15.3975635996767	26969958.6808571	-18.089119294858	26969958.6808571	-20.3251901244477	26969958.6808571	-20.1962095442784
													27043166.9722576	-15.3939140672412	27043166.9722576	-18.0854697624225	27043166.9722576	-20.3215405920122	27043166.9722576	-20.1925600118429
													27116573.9830552	-15.3902645348057	27116573.9830552	-18.081820229987	27116573.9830552	-20.3178910595766	27116573.9830552	-20.1889104794074
													27190180.2526616	-15.3866150023702	27190180.2526616	-18.0781706975514	27190180.2526616	-20.3142415271411	27190180.2526616	-20.1852609469719
													27263986.3219524	-15.3829654699347	27263986.3219524	-18.0745211651159	27263986.3219524	-20.3105919947056	27263986.3219524	-20.1816114145364
													27337992.7332716	-15.3793159374992	27337992.7332716	-18.0708716326804	27337992.7332716	-20.3069424622701	27337992.7332716	-20.1779618821009
													27412200.0304353	-15.3756664050637	27412200.0304353	-18.0672221002449	27412200.0304353	-20.3032929298346	27412200.0304353	-20.1743123496654
													27486608.7587357	-15.3720168726282	27486608.7587357	-18.0635725678094	27486608.7587357	-20.2996433973991	27486608.7587357	-20.1706628172299
													27561219.4649453	-15.3683673401927	27561219.4649453	-18.0599230353739	27561219.4649453	-20.2959938649636	27561219.4649453	-20.1670132847944
													27636032.6973206	-15.3647178077571	27636032.6973206	-18.0562735029384	27636032.6973206	-20.2923443325281	27636032.6973206	-20.1633637523589
													27711049.0056064	-15.3610682753216	27711049.0056064	-18.0526239705029	27711049.0056064	-20.2886948000926	27711049.0056064	-20.1597142199234
													27786268.9410399	-15.3574187428861	27786268.9410399	-18.0489744380674	27786268.9410399	-20.2850452676571	27786268.9410399	-20.1560646874879
													27861693.0563543	-15.3537692104506	27861693.0563543	-18.0453249056319	27861693.0563543	-20.2813957352216	27861693.0563543	-20.1524151550524
													27937321.9057833	-15.3501196780151	27937321.9057833	-18.0416753731964	27937321.9057833	-20.2777462027861	27937321.9057833	-20.1487656226168
													28013156.0450651	-15.3464701455796	28013156.0450651	-18.0380258407609	28013156.0450651	-20.2740966703505	28013156.0450651	-20.1451160901813
													28089196.0314464	-15.3428206131441	28089196.0314464	-18.0343763083253	28089196.0314464	-20.270447137915	28089196.0314464	-20.1414665577458
													28165442.4236864	-15.3391710807086	28165442.4236864	-18.0307267758898	28165442.4236864	-20.2667976054795	28165442.4236864	-20.1378170253103
													28241895.7820611	-15.3355215482731	28241895.7820611	-18.0270772434543	28241895.7820611	-20.263148073044	28241895.7820611	-20.1341674928748
													28318556.6683672	-15.3318720158376	28318556.6683672	-18.0234277110188	28318556.6683672	-20.2594985406085	28318556.6683672	-20.1305179604393
													28395425.6459268	-15.3282224834021	28395425.6459268	-18.0197781785833	28395425.6459268	-20.255849008173	28395425.6459268	-20.1268684280038
													28472503.2795905	-15.3245729509666	28472503.2795905	-18.0161286461478	28472503.2795905	-20.2521994757375	28472503.2795905	-20.1232188955683
													28549790.1357426	-15.320923418531	28549790.1357426	-18.0124791137123	28549790.1357426	-20.248549943302	28549790.1357426	-20.1195693631328
													28627286.7823045	-15.3172738860955	28627286.7823045	-18.0088295812768	28627286.7823045	-20.2449004108665	28627286.7823045	-20.1159198306973
													28704993.7887395	-15.31362435366	28704993.7887395	-18.0051800488413	28704993.7887395	-20.241250878431	28704993.7887395	-20.1122702982618
													28782911.7260565	-15.3099748212245	28782911.7260565	-18.0015305164058	28782911.7260565	-20.2376013459955	28782911.7260565	-20.1086207658263
													28861041.1668143	-15.306325288789	28861041.1668143	-17.9978809839703	28861041.1668143	-20.23395181356	28861041.1668143	-20.1049712333907
													28939382.685126	-15.3026757563535	28939382.685126	-17.9942314515348	28939382.685126	-20.2303022811245	28939382.685126	-20.1013217009552
													29017936.8566631	-15.299026223918	29017936.8566631	-17.9905819190993	29017936.8566631	-20.2266527486889	29017936.8566631	-20.0976721685197
													29096704.2586596	-15.2953766914825	29096704.2586596	-17.9869323866637	29096704.2586596	-20.2230032162534	29096704.2586596	-20.0940226360842
													29175685.4699166	-15.291727159047	29175685.4699166	-17.9832828542282	29175685.4699166	-20.2193536838179	29175685.4699166	-20.0903731036487
													29254881.0708059	-15.2880776266115	29254881.0708059	-17.9796333217927	29254881.0708059	-20.2157041513824	29254881.0708059	-20.0867235712132
													29334291.6432752	-15.284428094176	29334291.6432752	-17.9759837893572	29334291.6432752	-20.2120546189469	29334291.6432752	-20.0830740387777
													29413917.7708514	-15.2807785617405	29413917.7708514	-17.9723342569217	29413917.7708514	-20.2084050865114	29413917.7708514	-20.0794245063422
													29493760.0386458	-15.2771290293049	29493760.0386458	-17.9686847244862	29493760.0386458	-20.2047555540759	29493760.0386458	-20.0757749739067
													29573819.0333575	-15.2734794968694	29573819.0333575	-17.9650351920507	29573819.0333575	-20.2011060216404	29573819.0333575	-20.0721254414712
													29654095.3432785	-15.2698299644339	29654095.3432785	-17.9613856596152	29654095.3432785	-20.1974564892049	29654095.3432785	-20.0684759090357
													29734589.5582975	-15.2661804319984	29734589.5582975	-17.9577361271797	29734589.5582975	-20.1938069567694	29734589.5582975	-20.0648263766002
													29815302.2699044	-15.2625308995629	29815302.2699044	-17.9540865947442	29815302.2699044	-20.1901574243339	29815302.2699044	-20.0611768441646
													29896234.0711948	-15.2588813671274	29896234.0711948	-17.9504370623087	29896234.0711948	-20.1865078918984	29896234.0711948	-20.0575273117291
													29977385.5568741	-15.2552318346919	29977385.5568741	-17.9467875298732	29977385.5568741	-20.1828583594628	29977385.5568741	-20.0538777792936
													30058757.3232622	-15.2515823022564	30058757.3232622	-17.9431379974376	30058757.3232622	-20.1792088270273	30058757.3232622	-20.0502282468581
													30140349.9682973	-15.2479327698209	30140349.9682973	-17.9394884650021	30140349.9682973	-20.1755592945918	30140349.9682973	-20.0465787144226
													30222164.091541	-15.2442832373854	30222164.091541	-17.9358389325666	30222164.091541	-20.1719097621563	30222164.091541	-20.0429291819871
													30304200.2941822	-15.2406337049499	30304200.2941822	-17.9321894001311	30304200.2941822	-20.1682602297208	30304200.2941822	-20.0392796495516
													30386459.1790418	-15.2369841725144	30386459.1790418	-17.9285398676956	30386459.1790418	-20.1646106972853	30386459.1790418	-20.0356301171161
													30468941.3505769	-15.2333346400789	30468941.3505769	-17.9248903352601	30468941.3505769	-20.1609611648498	30468941.3505769	-20.0319805846806
													30551647.4148855	-15.2296851076433	30551647.4148855	-17.9212408028246	30551647.4148855	-20.1573116324143	30551647.4148855	-20.0283310522451
													30634577.9797106	-15.2260355752078	30634577.9797106	-17.9175912703891	30634577.9797106	-20.1536620999788	30634577.9797106	-20.0246815198096
													30717733.6544453	-15.2223860427723	30717733.6544453	-17.9139417379536	30717733.6544453	-20.1500125675433	30717733.6544453	-20.0210319873741
													30801115.0501363	-15.2187365103368	30801115.0501363	-17.9102922055181	30801115.0501363	-20.1463630351078	30801115.0501363	-20.0173824549386
													30884722.7794892	-15.2150869779013	30884722.7794892	-17.9066426730826	30884722.7794892	-20.1427135026723	30884722.7794892	-20.013732922503
													30968557.4568731	-15.2114374454658	30968557.4568731	-17.9029931406471	30968557.4568731	-20.1390639702367	30968557.4568731	-20.0100833900675
													31052619.6983242	-15.2077879130303	31052619.6983242	-17.8993436082115	31052619.6983242	-20.1354144378012	31052619.6983242	-20.006433857632
													31136910.1215513	-15.2041383805948	31136910.1215513	-17.895694075776	31136910.1215513	-20.1317649053657	31136910.1215513	-20.0027843251965
													31221429.3459395	-15.2004888481593	31221429.3459395	-17.8920445433405	31221429.3459395	-20.1281153729302	31221429.3459395	-19.999134792761
													31306177.9925558	-15.1968393157238	31306177.9925558	-17.888395010905	31306177.9925558	-20.1244658404947	31306177.9925558	-19.9954852603255
													31391156.6841524	-15.1931897832883	31391156.6841524	-17.8847454784695	31391156.6841524	-20.1208163080592	31391156.6841524	-19.99183572789
													31476366.0451725	-15.1895402508528	31476366.0451725	-17.881095946034	31476366.0451725	-20.1171667756237	31476366.0451725	-19.9881861954545
													31561806.7017538	-15.1858907184173	31561806.7017538	-17.8774464135985	31561806.7017538	-20.1135172431882	31561806.7017538	-19.984536663019
													31647479.2817341	-15.1822411859817	31647479.2817341	-17.873796881163	31647479.2817341	-20.1098677107527	31647479.2817341	-19.9808871305835
													31733384.4146549	-15.1785916535462	31733384.4146549	-17.8701473487275	31733384.4146549	-20.1062181783172	31733384.4146549	-19.977237598148
													31819522.7317671	-15.1749421211107	31819522.7317671	-17.866497816292	31819522.7317671	-20.1025686458817	31819522.7317671	-19.9735880657125
													31905894.8660346	-15.1712925886752	31905894.8660346	-17.8628482838565	31905894.8660346	-20.0989191134462	31905894.8660346	-19.9699385332769
													31992501.4521398	-15.1676430562397	31992501.4521398	-17.859198751421	31992501.4521398	-20.0952695810107	31992501.4521398	-19.9662890008414
													32079343.1264877	-15.1639935238042	32079343.1264877	-17.8555492189854	32079343.1264877	-20.0916200485751	32079343.1264877	-19.9626394684059
													32166420.5272109	-15.1603439913687	32166420.5272109	-17.8518996865499	32166420.5272109	-20.0879705161396	32166420.5272109	-19.9589899359704
													32253734.2941741	-15.1566944589332	32253734.2941741	-17.8482501541144	32253734.2941741	-20.0843209837041	32253734.2941741	-19.9553404035349
													32341285.0689789	-15.1530449264977	32341285.0689789	-17.8446006216789	32341285.0689789	-20.0806714512686	32341285.0689789	-19.9516908710994
													32429073.4949686	-15.1493953940622	32429073.4949686	-17.8409510892434	32429073.4949686	-20.0770219188331	32429073.4949686	-19.9480413386639
													32517100.2172325	-15.1457458616267	32517100.2172325	-17.8373015568079	32517100.2172325	-20.0733723863976	32517100.2172325	-19.9443918062284
													32605365.8826112	-15.1420963291912	32605365.8826112	-17.8336520243724	32605365.8826112	-20.0697228539621	32605365.8826112	-19.9407422737929
													32693871.1397012	-15.1384467967556	32693871.1397012	-17.8300024919369	32693871.1397012	-20.0660733215266	32693871.1397012	-19.9370927413574
													32782616.6388593	-15.1347972643201	32782616.6388593	-17.8263529595014	32782616.6388593	-20.0624237890911	32782616.6388593	-19.9334432089219
													32871603.0322079	-15.1311477318846	32871603.0322079	-17.8227034270659	32871603.0322079	-20.0587742566556	32871603.0322079	-19.9297936764864
													32960830.9736393	-15.1274981994491	32960830.9736393	-17.8190538946304	32960830.9736393	-20.0551247242201	32960830.9736393	-19.9261441440509
													33050301.118821	-15.1238486670136	33050301.118821	-17.8154043621949	33050301.118821	-20.0514751917846	33050301.118821	-19.9224946116153
													33140014.1252002	-15.1201991345781	33140014.1252002	-17.8117548297594	33140014.1252002	-20.047825659349	33140014.1252002	-19.9188450791798
													33229970.6520086	-15.1165496021426	33229970.6520086	-17.8081052973238	33229970.6520086	-20.0441761269135	33229970.6520086	-19.9151955467443
													33320171.3602673	-15.1129000697071	33320171.3602673	-17.8044557648883	33320171.3602673	-20.040526594478	33320171.3602673	-19.9115460143088
													33410616.912792	-15.1092505372716	33410616.912792	-17.8008062324528	33410616.912792	-20.0368770620425	33410616.912792	-19.9078964818733
													33501307.9741973	-15.1056010048361	33501307.9741973	-17.7971567000173	33501307.9741973	-20.033227529607	33501307.9741973	-19.9042469494378
													33592245.2109019	-15.1019514724006	33592245.2109019	-17.7935071675818	33592245.2109019	-20.0295779971715	33592245.2109019	-19.9005974170023
													33683429.2911334	-15.0983019399651	33683429.2911334	-17.7898576351463	33683429.2911334	-20.025928464736	33683429.2911334	-19.8969478845668
													33774860.8849335	-15.0946524075295	33774860.8849335	-17.7862081027108	33774860.8849335	-20.0222789323005	33774860.8849335	-19.8932983521313
													33866540.6641626	-15.091002875094	33866540.6641626	-17.7825585702753	33866540.6641626	-20.018629399865	33866540.6641626	-19.8896488196958
													33958469.3025045	-15.0873533426585	33958469.3025045	-17.7789090378398	33958469.3025045	-20.0149798674295	33958469.3025045	-19.8859992872603
													34050647.4754721	-15.083703810223	34050647.4754721	-17.7752595054043	34050647.4754721	-20.011330334994	34050647.4754721	-19.8823497548248
													34143075.8604118	-15.0800542777875	34143075.8604118	-17.7716099729688	34143075.8604118	-20.0076808025585	34143075.8604118	-19.8787002223892
													34235755.1365085	-15.076404745352	34235755.1365085	-17.7679604405333	34235755.1365085	-20.004031270123	34235755.1365085	-19.8750506899537
													34328685.9847908	-15.0727552129165	34328685.9847908	-17.7643109080977	34328685.9847908	-20.0003817376874	34328685.9847908	-19.8714011575182
													34421869.0881358	-15.069105680481	34421869.0881358	-17.7606613756622	34421869.0881358	-19.9967322052519	34421869.0881358	-19.8677516250827
													34515305.1312746	-15.0654561480455	34515305.1312746	-17.7570118432267	34515305.1312746	-19.9930826728164	34515305.1312746	-19.8641020926472
													34608994.8007965	-15.06180661561	34608994.8007965	-17.7533623107912	34608994.8007965	-19.9894331403809	34608994.8007965	-19.8604525602117
													34702938.7851547	-15.0581570831745	34702938.7851547	-17.7497127783557	34702938.7851547	-19.9857836079454	34702938.7851547	-19.8568030277762
													34797137.7746712	-15.054507550739	34797137.7746712	-17.7460632459202	34797137.7746712	-19.9821340755099	34797137.7746712	-19.8531534953407
													34891592.4615417	-15.0508580183034	34891592.4615417	-17.7424137134847	34891592.4615417	-19.9784845430744	34891592.4615417	-19.8495039629052
													34986303.5398411	-15.0472084858679	34986303.5398411	-17.7387641810492	34986303.5398411	-19.9748350106389	34986303.5398411	-19.8458544304697
													35081271.705528	-15.0435589534324	35081271.705528	-17.7351146486137	35081271.705528	-19.9711854782034	35081271.705528	-19.8422048980342
													35176497.6564502	-15.0399094209969	35176497.6564502	-17.7314651161782	35176497.6564502	-19.9675359457679	35176497.6564502	-19.8385553655987
													35271982.0923501	-15.0362598885614	35271982.0923501	-17.7278155837427	35271982.0923501	-19.9638864133324	35271982.0923501	-19.8349058331631
													35367725.714869	-15.0326103561259	35367725.714869	-17.7241660513072	35367725.714869	-19.9602368808968	35367725.714869	-19.8312563007276
													35463729.2275531	-15.0289608236904	35463729.2275531	-17.7205165188716	35463729.2275531	-19.9565873484613	35463729.2275531	-19.8276067682921
													35559993.3358583	-15.0253112912549	35559993.3358583	-17.7168669864361	35559993.3358583	-19.9529378160258	35559993.3358583	-19.8239572358566
													35656518.7471552	-15.0216617588194	35656518.7471552	-17.7132174540006	35656518.7471552	-19.9492882835903	35656518.7471552	-19.8203077034211
													35753306.1707349	-15.0180122263839	35753306.1707349	-17.7095679215651	35753306.1707349	-19.9456387511548	35753306.1707349	-19.8166581709856
													35850356.3178135	-15.0143626939484	35850356.3178135	-17.7059183891296	35850356.3178135	-19.9419892187193	35850356.3178135	-19.8130086385501
													35947669.9015376	-15.0107131615129	35947669.9015376	-17.7022688566941	35947669.9015376	-19.9383396862838	35947669.9015376	-19.8093591061146
													36045247.63699	-15.0070636290774	36045247.63699	-17.6986193242586	36045247.63699	-19.9346901538483	36045247.63699	-19.8057095736791
													36143090.2411941	-15.0034140966418	36143090.2411941	-17.6949697918231	36143090.2411941	-19.9310406214128	36143090.2411941	-19.8020600412436
													36241198.43312	-14.9997645642063	36241198.43312	-17.6913202593876	36241198.43312	-19.9273910889773	36241198.43312	-19.7984105088081
													36339572.9336889	-14.9961150317708	36339572.9336889	-17.6876707269521	36339572.9336889	-19.9237415565418	36339572.9336889	-19.7947609763726
													36438214.4657795	-14.9924654993353	36438214.4657795	-17.6840211945166	36438214.4657795	-19.9200920241063	36438214.4657795	-19.791111443937
													36537123.7542324	-14.9888159668998	36537123.7542324	-17.6803716620811	36537123.7542324	-19.9164424916708	36537123.7542324	-19.7874619115015
													36636301.5258556	-14.9851664344643	36636301.5258556	-17.6767221296455	36636301.5258556	-19.9127929592352	36636301.5258556	-19.783812379066
													36735748.5094301	-14.9815169020288	36735748.5094301	-17.67307259721	36735748.5094301	-19.9091434267997	36735748.5094301	-19.7801628466305
													36835465.4357153	-14.9778673695933	36835465.4357153	-17.6694230647745	36835465.4357153	-19.9054938943642	36835465.4357153	-19.776513314195
													36935453.0374541	-14.9742178371578	36935453.0374541	-17.665773532339	36935453.0374541	-19.9018443619287	36935453.0374541	-19.7728637817595
													37035712.0493782	-14.9705683047223	37035712.0493782	-17.6621239999035	37035712.0493782	-19.8981948294932	37035712.0493782	-19.769214249324
													37136243.2082138	-14.9669187722868	37136243.2082138	-17.658474467468	37136243.2082138	-19.8945452970577	37136243.2082138	-19.7655647168885
													37237047.2526871	-14.9632692398513	37237047.2526871	-17.6548249350325	37237047.2526871	-19.8908957646222	37237047.2526871	-19.761915184453
													37338124.9235293	-14.9596197074157	37338124.9235293	-17.651175402597	37338124.9235293	-19.8872462321867	37338124.9235293	-19.7582656520175
													37439476.9634822	-14.9559701749802	37439476.9634822	-17.6475258701615	37439476.9634822	-19.8835966997512	37439476.9634822	-19.754616119582
													37541104.1173039	-14.9523206425447	37541104.1173039	-17.643876337726	37541104.1173039	-19.8799471673157	37541104.1173039	-19.7509665871465
													37643007.1317742	-14.9486711101092	37643007.1317742	-17.6402268052905	37643007.1317742	-19.8762976348802	37643007.1317742	-19.747317054711
													37745186.7556996	-14.9450215776737	37745186.7556996	-17.636577272855	37745186.7556996	-19.8726481024447	37745186.7556996	-19.7436675222754
													37847643.7399197	-14.9413720452382	37847643.7399197	-17.6329277404195	37847643.7399197	-19.8689985700091	37847643.7399197	-19.7400179898399
													37950378.8373116	-14.9377225128027	37950378.8373116	-17.6292782079839	37950378.8373116	-19.8653490375736	37950378.8373116	-19.7363684574044
													38053392.8027966	-14.9340729803672	38053392.8027966	-17.6256286755484	38053392.8027966	-19.8616995051381	38053392.8027966	-19.7327189249689
													38156686.393345	-14.9304234479317	38156686.393345	-17.6219791431129	38156686.393345	-19.8580499727026	38156686.393345	-19.7290693925334
													38260260.3679816	-14.9267739154962	38260260.3679816	-17.6183296106774	38260260.3679816	-19.8544004402671	38260260.3679816	-19.7254198600979
													38364115.4877919	-14.9231243830607	38364115.4877919	-17.6146800782419	38364115.4877919	-19.8507509078316	38364115.4877919	-19.7217703276624
													38468252.5159271	-14.9194748506252	38468252.5159271	-17.6110305458064	38468252.5159271	-19.8471013753961	38468252.5159271	-19.7181207952269
													38572672.21761	-14.9158253181896	38572672.21761	-17.6073810133709	38572672.21761	-19.8434518429606	38572672.21761	-19.7144712627914
													38677375.3601405	-14.9121757857541	38677375.3601405	-17.6037314809354	38677375.3601405	-19.8398023105251	38677375.3601405	-19.7108217303559
													38782362.7129013	-14.9085262533186	38782362.7129013	-17.6000819484999	38782362.7129013	-19.8361527780896	38782362.7129013	-19.7071721979204
													38887635.0473637	-14.9048767208831	38887635.0473637	-17.5964324160644	38887635.0473637	-19.8325032456541	38887635.0473637	-19.7035226654849
													38993193.1370928	-14.9012271884476	38993193.1370928	-17.5927828836289	38993193.1370928	-19.8288537132186	38993193.1370928	-19.6998731330493
													39099037.7577538	-14.8975776560121	39099037.7577538	-17.5891333511934	39099037.7577538	-19.8252041807831	39099037.7577538	-19.6962236006138
													39205169.6871171	-14.8939281235766	39205169.6871171	-17.5854838187579	39205169.6871171	-19.8215546483475	39205169.6871171	-19.6925740681783
													39311589.7050647	-14.8902785911411	39311589.7050647	-17.5818342863223	39311589.7050647	-19.817905115912	39311589.7050647	-19.6889245357428
													39418298.5935951	-14.8866290587056	39418298.5935951	-17.5781847538868	39418298.5935951	-19.8142555834765	39418298.5935951	-19.6852750033073
													39525297.1368299	-14.8829795262701	39525297.1368299	-17.5745352214513	39525297.1368299	-19.810606051041	39525297.1368299	-19.6816254708718
													39632586.1210187	-14.8793299938346	39632586.1210187	-17.5708856890158	39632586.1210187	-19.8069565186055	39632586.1210187	-19.6779759384363
													39740166.3345458	-14.8756804613991	39740166.3345458	-17.5672361565803	39740166.3345458	-19.80330698617	39740166.3345458	-19.6743264060008
													39848038.5679353	-14.8720309289636	39848038.5679353	-17.5635866241448	39848038.5679353	-19.7996574537345	39848038.5679353	-19.6706768735653
													39956203.613857	-14.868381396528	39956203.613857	-17.5599370917093	39956203.613857	-19.796007921299	39956203.613857	-19.6670273411298
													40064662.2671324	-14.8647318640925	40064662.2671324	-17.5562875592738	40064662.2671324	-19.7923583888635	40064662.2671324	-19.6633778086943
													40173415.3247409	-14.861082331657	40173415.3247409	-17.5526380268383	40173415.3247409	-19.788708856428	40173415.3247409	-19.6597282762588
													40282463.5858246	-14.8574327992215	40282463.5858246	-17.5489884944028	40282463.5858246	-19.7850593239925	40282463.5858246	-19.6560787438232
													40391807.8516954	-14.853783266786	40391807.8516954	-17.5453389619673	40391807.8516954	-19.781409791557	40391807.8516954	-19.6524292113877
													40501448.9258398	-14.8501337343505	40501448.9258398	-17.5416894295318	40501448.9258398	-19.7777602591214	40501448.9258398	-19.6487796789522
													40611387.6139258	-14.846484201915	40611387.6139258	-17.5380398970962	40611387.6139258	-19.7741107266859	40611387.6139258	-19.6451301465167
													40721624.723808	-14.8428346694795	40721624.723808	-17.5343903646607	40721624.723808	-19.7704611942504	40721624.723808	-19.6414806140812
													40832161.065534	-14.839185137044	40832161.065534	-17.5307408322252	40832161.065534	-19.7668116618149	40832161.065534	-19.6378310816457
													40942997.4513501	-14.8355356046085	40942997.4513501	-17.5270912997897	40942997.4513501	-19.7631621293794	40942997.4513501	-19.6341815492102
													41054134.6957078	-14.831886072173	41054134.6957078	-17.5234417673542	41054134.6957078	-19.7595125969439	41054134.6957078	-19.6305320167747
													41165573.6152688	-14.8282365397375	41165573.6152688	-17.5197922349187	41165573.6152688	-19.7558630645084	41165573.6152688	-19.6268824843392
													41277315.028912	-14.8245870073019	41277315.028912	-17.5161427024832	41277315.028912	-19.7522135320729	41277315.028912	-19.6232329519037
													41389359.7577388	-14.8209374748664	41389359.7577388	-17.5124931700477	41389359.7577388	-19.7485639996374	41389359.7577388	-19.6195834194682
													41501708.6250797	-14.8172879424309	41501708.6250797	-17.5088436376122	41501708.6250797	-19.7449144672019	41501708.6250797	-19.6159338870327
													41614362.4565	-14.8136384099954	41614362.4565	-17.5051941051767	41614362.4565	-19.7412649347664	41614362.4565	-19.6122843545971
													41727322.0798058	-14.8099888775599	41727322.0798058	-17.5015445727412	41727322.0798058	-19.7376154023309	41727322.0798058	-19.6086348221616
													41840588.3250503	-14.8063393451244	41840588.3250503	-17.4978950403057	41840588.3250503	-19.7339658698953	41840588.3250503	-19.6049852897261
													41954162.02454	-14.8026898126889	41954162.02454	-17.4942455078701	41954162.02454	-19.7303163374598	41954162.02454	-19.6013357572906
													42068044.0128405	-14.7990402802534	42068044.0128405	-17.4905959754346	42068044.0128405	-19.7266668050243	42068044.0128405	-19.5976862248551
													42182235.1267827	-14.7953907478179	42182235.1267827	-17.4869464429991	42182235.1267827	-19.7230172725888	42182235.1267827	-19.5940366924196
													42296736.2054691	-14.7917412153824	42296736.2054691	-17.4832969105636	42296736.2054691	-19.7193677401533	42296736.2054691	-19.5903871599841
													42411548.09028	-14.7880916829469	42411548.09028	-17.4796473781281	42411548.09028	-19.7157182077178	42411548.09028	-19.5867376275486
													42526671.6248795	-14.7844421505114	42526671.6248795	-17.4759978456926	42526671.6248795	-19.7120686752823	42526671.6248795	-19.5830880951131
													42642107.6552216	-14.7807926180759	42642107.6552216	-17.4723483132571	42642107.6552216	-19.7084191428468	42642107.6552216	-19.5794385626776
													42757857.0295567	-14.7771430856403	42757857.0295567	-17.4686987808216	42757857.0295567	-19.7047696104113	42757857.0295567	-19.5757890302421
													42873920.5984381	-14.7734935532048	42873920.5984381	-17.4650492483861	42873920.5984381	-19.7011200779758	42873920.5984381	-19.5721394978066
													42990299.2147272	-14.7698440207693	42990299.2147272	-17.4613997159506	42990299.2147272	-19.6974705455403	42990299.2147272	-19.5684899653711
													43106993.733601	-14.7661944883338	43106993.733601	-17.4577501835151	43106993.733601	-19.6938210131048	43106993.733601	-19.5648404329355
													43224005.0125574	-14.7625449558983	43224005.0125574	-17.4541006510796	43224005.0125574	-19.6901714806693	43224005.0125574	-19.5611909005
													43341333.9114223	-14.7588954234628	43341333.9114223	-17.4504511186441	43341333.9114223	-19.6865219482337	43341333.9114223	-19.5575413680645
													43458981.2923554	-14.7552458910273	43458981.2923554	-17.4468015862085	43458981.2923554	-19.6828724157982	43458981.2923554	-19.553891835629
													43576948.0198565	-14.7515963585918	43576948.0198565	-17.443152053773	43576948.0198565	-19.6792228833627	43576948.0198565	-19.5502423031935
													43695234.9607722	-14.7479468261563	43695234.9607722	-17.4395025213375	43695234.9607722	-19.6755733509272	43695234.9607722	-19.546592770758
													43813842.9843022	-14.7442972937208	43813842.9843022	-17.435852988902	43813842.9843022	-19.6719238184917	43813842.9843022	-19.5429432383225
													43932772.9620055	-14.7406477612853	43932772.9620055	-17.4322034564665	43932772.9620055	-19.6682742860562	43932772.9620055	-19.539293705887
													44052025.7678068	-14.7369982288498	44052025.7678068	-17.428553924031	44052025.7678068	-19.6646247536207	44052025.7678068	-19.5356441734515
													44171602.2780029	-14.7333486964142	44171602.2780029	-17.4249043915955	44171602.2780029	-19.6609752211852	44171602.2780029	-19.531994641016
													44291503.3712698	-14.7296991639787	44291503.3712698	-17.42125485916	44291503.3712698	-19.6573256887497	44291503.3712698	-19.5283451085805
													44411729.928668	-14.7260496315432	44411729.928668	-17.4176053267245	44411729.928668	-19.6536761563142	44411729.928668	-19.524695576145
													44532282.8336499	-14.7224000991077	44532282.8336499	-17.413955794289	44532282.8336499	-19.6500266238787	44532282.8336499	-19.5210460437094
													44653162.9720659	-14.7187505666722	44653162.9720659	-17.4103062618535	44653162.9720659	-19.6463770914432	44653162.9720659	-19.5173965112739
													44774371.232171	-14.7151010342367	44774371.232171	-17.406656729418	44774371.232171	-19.6427275590076	44774371.232171	-19.5137469788384
													44895908.5046314	-14.7114515018012	44895908.5046314	-17.4030071969824	44895908.5046314	-19.6390780265721	44895908.5046314	-19.5100974464029
													45017775.6825308	-14.7078019693657	45017775.6825308	-17.3993576645469	45017775.6825308	-19.6354284941366	45017775.6825308	-19.5064479139674
													45139973.6613771	-14.7041524369302	45139973.6613771	-17.3957081321114	45139973.6613771	-19.6317789617011	45139973.6613771	-19.5027983815319
													45262503.3391092	-14.7005029044947	45262503.3391092	-17.3920585996759	45262503.3391092	-19.6281294292656	45262503.3391092	-19.4991488490964
													45385365.6161033	-14.6968533720592	45385365.6161033	-17.3884090672404	45385365.6161033	-19.6244798968301	45385365.6161033	-19.4954993166609
													45508561.3951796	-14.6932038396237	45508561.3951796	-17.3847595348049	45508561.3951796	-19.6208303643946	45508561.3951796	-19.4918497842254
													45632091.5816088	-14.6895543071881	45632091.5816088	-17.3811100023694	45632091.5816088	-19.6171808319591	45632091.5816088	-19.4882002517899
													45755957.0831194	-14.6859047747526	45755957.0831194	-17.3774604699339	45755957.0831194	-19.6135312995236	45755957.0831194	-19.4845507193544
													45880158.8099032	-14.6822552423171	45880158.8099032	-17.3738109374984	45880158.8099032	-19.6098817670881	45880158.8099032	-19.4809011869189
													46004697.6746232	-14.6786057098816	46004697.6746232	-17.3701614050629	46004697.6746232	-19.6062322346526	46004697.6746232	-19.4772516544834
													46129574.5924193	-14.6749561774461	46129574.5924193	-17.3665118726274	46129574.5924193	-19.6025827022171	46129574.5924193	-19.4736021220478
													46254790.4809161	-14.6713066450106	46254790.4809161	-17.3628623401919	46254790.4809161	-19.5989331697815	46254790.4809161	-19.4699525896123
													46380346.2602285	-14.6676571125751	46380346.2602285	-17.3592128077564	46380346.2602285	-19.595283637346	46380346.2602285	-19.4663030571768
													46506242.8529691	-14.6640075801396	46506242.8529691	-17.3555632753208	46506242.8529691	-19.5916341049105	46506242.8529691	-19.4626535247413
													46632481.1842551	-14.6603580477041	46632481.1842551	-17.3519137428853	46632481.1842551	-19.587984572475	46632481.1842551	-19.4590039923058
													46759062.1817147	-14.6567085152686	46759062.1817147	-17.3482642104498	46759062.1817147	-19.5843350400395	46759062.1817147	-19.4553544598703
													46885986.7754941	-14.6530589828331	46885986.7754941	-17.3446146780143	46885986.7754941	-19.580685507604	46885986.7754941	-19.4517049274348
													47013255.8982643	-14.6494094503976	47013255.8982643	-17.3409651455788	47013255.8982643	-19.5770359751685	47013255.8982643	-19.4480553949993
													47140870.485228	-14.645759917962	47140870.485228	-17.3373156131433	47140870.485228	-19.573386442733	47140870.485228	-19.4444058625638
													47268831.4741266	-14.6421103855265	47268831.4741266	-17.3336660807078	47268831.4741266	-19.5697369102975	47268831.4741266	-19.4407563301283
													47397139.8052468	-14.638460853091	47397139.8052468	-17.3300165482723	47397139.8052468	-19.566087377862	47397139.8052468	-19.4371067976928
													47525796.4214276	-14.6348113206555	47525796.4214276	-17.3263670158368	47525796.4214276	-19.5624378454265	47525796.4214276	-19.4334572652573
													47654802.2680672	-14.63116178822	47654802.2680672	-17.3227174834013	47654802.2680672	-19.558788312991	47654802.2680672	-19.4298077328217
													47784158.2931305	-14.6275122557845	47784158.2931305	-17.3190679509658	47784158.2931305	-19.5551387805555	47784158.2931305	-19.4261582003862
													47913865.447155	-14.623862723349	47913865.447155	-17.3154184185302	47913865.447155	-19.5514892481199	47913865.447155	-19.4225086679507
													48043924.6832587	-14.6202131909135	48043924.6832587	-17.3117688860947	48043924.6832587	-19.5478397156844	48043924.6832587	-19.4188591355152
													48174336.9571467	-14.616563658478	48174336.9571467	-17.3081193536592	48174336.9571467	-19.5441901832489	48174336.9571467	-19.4152096030797
													48305103.2271184	-14.6129141260425	48305103.2271184	-17.3044698212237	48305103.2271184	-19.5405406508134	48305103.2271184	-19.4115600706442
													48436224.4540743	-14.609264593607	48436224.4540743	-17.3008202887882	48436224.4540743	-19.5368911183779	48436224.4540743	-19.4079105382087
													48567701.6015232	-14.6056150611715	48567701.6015232	-17.2971707563527	48567701.6015232	-19.5332415859424	48567701.6015232	-19.4042610057732
													48699535.6355894	-14.6019655287359	48699535.6355894	-17.2935212239172	48699535.6355894	-19.5295920535069	48699535.6355894	-19.4006114733377
													48831727.5250198	-14.5983159963004	48831727.5250198	-17.2898716914817	48831727.5250198	-19.5259425210714	48831727.5250198	-19.3969619409022
													48964278.2411905	-14.5946664638649	48964278.2411905	-17.2862221590462	48964278.2411905	-19.5222929886359	48964278.2411905	-19.3933124084667
													49097188.7581148	-14.5910169314294	49097188.7581148	-17.2825726266107	49097188.7581148	-19.5186434562004	49097188.7581148	-19.3896628760312
													49230460.0524494	-14.5873673989939	49230460.0524494	-17.2789230941752	49230460.0524494	-19.5149939237649	49230460.0524494	-19.3860133435956
													49364093.1035026	-14.5837178665584	49364093.1035026	-17.2752735617397	49364093.1035026	-19.5113443913294	49364093.1035026	-19.3823638111601
													49498088.8932407	-14.5800683341229	49498088.8932407	-17.2716240293042	49498088.8932407	-19.5076948588938	49498088.8932407	-19.3787142787246
													49632448.4062954	-14.5764188016874	49632448.4062954	-17.2679744968686	49632448.4062954	-19.5040453264583	49632448.4062954	-19.3750647462891
													49767172.6299712	-14.5727692692519	49767172.6299712	-17.2643249644331	49767172.6299712	-19.5003957940228	49767172.6299712	-19.3714152138536
													49902262.5542528	-14.5691197368164	49902262.5542528	-17.2606754319976	49902262.5542528	-19.4967462615873	49902262.5542528	-19.3677656814181
													50037719.171812	-14.5654702043809	50037719.171812	-17.2570258995621	50037719.171812	-19.4930967291518	50037719.171812	-19.3641161489826
													50173543.4780148	-14.5618206719454	50173543.4780148	-17.2533763671266	50173543.4780148	-19.4894471967163	50173543.4780148	-19.3604666165471
													50309736.4709296	-14.5581711395099	50309736.4709296	-17.2497268346911	50309736.4709296	-19.4857976642808	50309736.4709296	-19.3568170841116
													50446299.1513338	-14.5545216070743	50446299.1513338	-17.2460773022556	50446299.1513338	-19.4821481318453	50446299.1513338	-19.3531675516761
													50583232.5227212	-14.5508720746388	50583232.5227212	-17.2424277698201	50583232.5227212	-19.4784985994098	50583232.5227212	-19.3495180192406
													50720537.5913097	-14.5472225422033	50720537.5913097	-17.2387782373846	50720537.5913097	-19.4748490669743	50720537.5913097	-19.3458684868051
													50858215.3660484	-14.5435730097678	50858215.3660484	-17.2351287049491	50858215.3660484	-19.4711995345388	50858215.3660484	-19.3422189543696
													50996266.8586253	-14.5399234773323	50996266.8586253	-17.2314791725136	50996266.8586253	-19.4675500021033	50996266.8586253	-19.338569421934
													51134693.0834743	-14.5362739448968	51134693.0834743	-17.2278296400781	51134693.0834743	-19.4639004696677	51134693.0834743	-19.3349198894985
													51273495.0577832	-14.5326244124613	51273495.0577832	-17.2241801076425	51273495.0577832	-19.4602509372322	51273495.0577832	-19.331270357063
													51412673.8015007	-14.5289748800258	51412673.8015007	-17.220530575207	51412673.8015007	-19.4566014047967	51412673.8015007	-19.3276208246275
													51552230.337344	-14.5253253475903	51552230.337344	-17.2168810427715	51552230.337344	-19.4529518723612	51552230.337344	-19.323971292192
													51692165.6908069	-14.5216758151548	51692165.6908069	-17.213231510336	51692165.6908069	-19.4493023399257	51692165.6908069	-19.3203217597565
													51832480.8901662	-14.5180262827193	51832480.8901662	-17.2095819779005	51832480.8901662	-19.4456528074902	51832480.8901662	-19.316672227321
													51973176.9664902	-14.5143767502838	51973176.9664902	-17.205932445465	51973176.9664902	-19.4420032750547	51973176.9664902	-19.3130226948855
													52114254.9536462	-14.5107272178482	52114254.9536462	-17.2022829130295	52114254.9536462	-19.4383537426192	52114254.9536462	-19.30937316245
													52255715.8883074	-14.5070776854127	52255715.8883074	-17.198633380594	52255715.8883074	-19.4347042101837	52255715.8883074	-19.3057236300145
													52397560.8099613	-14.5034281529772	52397560.8099613	-17.1949838481585	52397560.8099613	-19.4310546777482	52397560.8099613	-19.302074097579
													52539790.7609169	-14.4997786205417	52539790.7609169	-17.191334315723	52539790.7609169	-19.4274051453127	52539790.7609169	-19.2984245651434
													52682406.7863124	-14.4961290881062	52682406.7863124	-17.1876847832875	52682406.7863124	-19.4237556128772	52682406.7863124	-19.2947750327079
													52825409.9341234	-14.4924795556707	52825409.9341234	-17.184035250852	52825409.9341234	-19.4201060804416	52825409.9341234	-19.2911255002724
													52968801.2551696	-14.4888300232352	52968801.2551696	-17.1803857184164	52968801.2551696	-19.4164565480061	52968801.2551696	-19.2874759678369
													53112581.8031233	-14.4851804907997	53112581.8031233	-17.1767361859809	53112581.8031233	-19.4128070155706	53112581.8031233	-19.2838264354014
													53256752.6345172	-14.4815309583642	53256752.6345172	-17.1730866535454	53256752.6345172	-19.4091574831351	53256752.6345172	-19.2801769029659
													53401314.8087515	-14.4778814259287	53401314.8087515	-17.1694371211099	53401314.8087515	-19.4055079506996	53401314.8087515	-19.2765273705304
													53546269.3881022	-14.4742318934932	53546269.3881022	-17.1657875886744	53546269.3881022	-19.4018584182641	53546269.3881022	-19.2728778380949
													53691617.437729	-14.4705823610577	53691617.437729	-17.1621380562389	53691617.437729	-19.3982088858286	53691617.437729	-19.2692283056594
													53837360.0256824	-14.4669328286221	53837360.0256824	-17.1584885238034	53837360.0256824	-19.3945593533931	53837360.0256824	-19.2655787732239
													53983498.2229127	-14.4632832961866	53983498.2229127	-17.1548389913679	53983498.2229127	-19.3909098209576	53983498.2229127	-19.2619292407884
													54130033.1032767	-14.4596337637511	54130033.1032767	-17.1511894589324	54130033.1032767	-19.3872602885221	54130033.1032767	-19.2582797083529
													54276965.7435464	-14.4559842313156	54276965.7435464	-17.1475399264969	54276965.7435464	-19.3836107560866	54276965.7435464	-19.2546301759174
													54424297.2234167	-14.4523346988801	54424297.2234167	-17.1438903940614	54424297.2234167	-19.3799612236511	54424297.2234167	-19.2509806434818
													54572028.6255129	-14.4486851664446	54572028.6255129	-17.1402408616259	54572028.6255129	-19.3763116912156	54572028.6255129	-19.2473311110463
													54720161.0353994	-14.4450356340091	54720161.0353994	-17.1365913291903	54720161.0353994	-19.37266215878	54720161.0353994	-19.2436815786108
													54868695.5415872	-14.4413861015736	54868695.5415872	-17.1329417967548	54868695.5415872	-19.3690126263445	54868695.5415872	-19.2400320461753
													55017633.2355416	-14.4377365691381	55017633.2355416	-17.1292922643193	55017633.2355416	-19.365363093909	55017633.2355416	-19.2363825137398
													55166975.2116913	-14.4340870367026	55166975.2116913	-17.1256427318838	55166975.2116913	-19.3617135614735	55166975.2116913	-19.2327329813043
													55316722.5674353	-14.4304375042671	55316722.5674353	-17.1219931994483	55316722.5674353	-19.358064029038	55316722.5674353	-19.2290834488688
													55466876.4031514	-14.4267879718316	55466876.4031514	-17.1183436670128	55466876.4031514	-19.3544144966025	55466876.4031514	-19.2254339164333
													55617437.8222048	-14.4231384393961	55617437.8222048	-17.1146941345773	55617437.8222048	-19.350764964167	55617437.8222048	-19.2217843839978
													55768407.930955	-14.4194889069605	55768407.930955	-17.1110446021418	55768407.930955	-19.3471154317315	55768407.930955	-19.2181348515623
													55919787.8387652	-14.415839374525	55919787.8387652	-17.1073950697063	55919787.8387652	-19.343465899296	55919787.8387652	-19.2144853191268
													56071578.6580097	-14.4121898420895	56071578.6580097	-17.1037455372708	56071578.6580097	-19.3398163668605	56071578.6580097	-19.2108357866913
													56223781.5040821	-14.408540309654	56223781.5040821	-17.1000960048353	56223781.5040821	-19.336166834425	56223781.5040821	-19.2071862542557
													56376397.495404	-14.4048907772185	56376397.495404	-17.0964464723998	56376397.495404	-19.3325173019895	56376397.495404	-19.2035367218202
													56529427.7534328	-14.401241244783	56529427.7534328	-17.0927969399643	56529427.7534328	-19.3288677695539	56529427.7534328	-19.1998871893847
													56682873.4026696	-14.3975917123475	56682873.4026696	-17.0891474075287	56682873.4026696	-19.3252182371184	56682873.4026696	-19.1962376569492
													56836735.5706687	-14.393942179912	56836735.5706687	-17.0854978750932	56836735.5706687	-19.3215687046829	56836735.5706687	-19.1925881245137
													56991015.3880444	-14.3902926474765	56991015.3880444	-17.0818483426577	56991015.3880444	-19.3179191722474	56991015.3880444	-19.1889385920782
													57145713.9884802	-14.386643115041	57145713.9884802	-17.0781988102222	57145713.9884802	-19.3142696398119	57145713.9884802	-19.1852890596427
													57300832.508737	-14.3829935826055	57300832.508737	-17.0745492777867	57300832.508737	-19.3106201073764	57300832.508737	-19.1816395272072
													57456372.0886611	-14.37934405017	57456372.0886611	-17.0708997453512	57456372.0886611	-19.3069705749409	57456372.0886611	-19.1779899947717
													57612333.8711932	-14.3756945177344	57612333.8711932	-17.0672502129157	57612333.8711932	-19.3033210425054	57612333.8711932	-19.1743404623362
													57768719.0023763	-14.3720449852989	57768719.0023763	-17.0636006804802	57768719.0023763	-19.2996715100699	57768719.0023763	-19.1706909299007
													57925528.6313639	-14.3683954528634	57925528.6313639	-17.0599511480447	57925528.6313639	-19.2960219776344	57925528.6313639	-19.1670413974652
													58082763.9104296	-14.3647459204279	58082763.9104296	-17.0563016156092	58082763.9104296	-19.2923724451989	58082763.9104296	-19.1633918650297
													58240425.9949742	-14.3610963879924	58240425.9949742	-17.0526520831737	58240425.9949742	-19.2887229127634	58240425.9949742	-19.1597423325941
													58398516.0435347	-14.3574468555569	58398516.0435347	-17.0490025507382	58398516.0435347	-19.2850733803278	58398516.0435347	-19.1560928001586
													58557035.2177931	-14.3537973231214	58557035.2177931	-17.0453530183026	58557035.2177931	-19.2814238478923	58557035.2177931	-19.1524432677231
													58715984.6825847	-14.3501477906859	58715984.6825847	-17.0417034858671	58715984.6825847	-19.2777743154568	58715984.6825847	-19.1487937352876
													58875365.6059067	-14.3464982582504	58875365.6059067	-17.0380539534316	58875365.6059067	-19.2741247830213	58875365.6059067	-19.1451442028521
													59035179.1589267	-14.3428487258149	59035179.1589267	-17.0344044209961	59035179.1589267	-19.2704752505858	59035179.1589267	-19.1414946704166
													59195426.5159912	-14.3391991933794	59195426.5159912	-17.0307548885606	59195426.5159912	-19.2668257181503	59195426.5159912	-19.1378451379811
													59356108.8546348	-14.3355496609439	59356108.8546348	-17.0271053561251	59356108.8546348	-19.2631761857148	59356108.8546348	-19.1341956055456
													59517227.3555881	-14.3319001285083	59517227.3555881	-17.0234558236896	59517227.3555881	-19.2595266532793	59517227.3555881	-19.1305460731101
													59678783.2027868	-14.3282505960728	59678783.2027868	-17.0198062912541	59678783.2027868	-19.2558771208438	59678783.2027868	-19.1268965406746
													59840777.5833804	-14.3246010636373	59840777.5833804	-17.0161567588186	59840777.5833804	-19.2522275884083	59840777.5833804	-19.1232470082391
													60003211.6877405	-14.3209515312018	60003211.6877405	-17.0125072263831	60003211.6877405	-19.2485780559728	60003211.6877405	-19.1195974758036
													60166086.7094706	-14.3173019987663	60166086.7094706	-17.0088576939476	60166086.7094706	-19.2449285235373	60166086.7094706	-19.115947943368
													60329403.8454136	-14.3136524663308	60329403.8454136	-17.0052081615121	60329403.8454136	-19.2412789911017	60329403.8454136	-19.1122984109325
													60493164.295661	-14.3100029338953	60493164.295661	-17.0015586290766	60493164.295661	-19.2376294586662	60493164.295661	-19.108648878497
													60657369.2635626	-14.3063534014598	60657369.2635626	-16.997909096641	60657369.2635626	-19.2339799262307	60657369.2635626	-19.1049993460615
													60822019.955734	-14.3027038690243	60822019.955734	-16.9942595642055	60822019.955734	-19.2303303937952	60822019.955734	-19.101349813626
													60987117.5820663	-14.2990543365888	60987117.5820663	-16.99061003177	60987117.5820663	-19.2266808613597	60987117.5820663	-19.0977002811905
													61152663.3557347	-14.2954048041533	61152663.3557347	-16.9869604993345	61152663.3557347	-19.2230313289242	61152663.3557347	-19.094050748755
													61318658.4932074	-14.2917552717178	61318658.4932074	-16.983310966899	61318658.4932074	-19.2193817964887	61318658.4932074	-19.0904012163195
													61485104.214255	-14.2881057392823	61485104.214255	-16.9796614344635	61485104.214255	-19.2157322640532	61485104.214255	-19.086751683884
													61652001.7419589	-14.2844562068467	61652001.7419589	-16.976011902028	61652001.7419589	-19.2120827316177	61652001.7419589	-19.0831021514485
													61819352.3027201	-14.2808066744112	61819352.3027201	-16.9723623695925	61819352.3027201	-19.2084331991822	61819352.3027201	-19.079452619013
													61987157.1262693	-14.2771571419757	61987157.1262693	-16.968712837157	61987157.1262693	-19.2047836667467	61987157.1262693	-19.0758030865775
													62155417.4456746	-14.2735076095402	62155417.4456746	-16.9650633047215	62155417.4456746	-19.2011341343112	62155417.4456746	-19.0721535541419
													62324134.4973516	-14.2698580771047	62324134.4973516	-16.961413772286	62324134.4973516	-19.1974846018757	62324134.4973516	-19.0685040217064
													62493309.5210719	-14.2662085446692	62493309.5210719	-16.9577642398505	62493309.5210719	-19.1938350694401	62493309.5210719	-19.0648544892709
													62662943.7599722	-14.2625590122337	62662943.7599722	-16.9541147074149	62662943.7599722	-19.1901855370046	62662943.7599722	-19.0612049568354
													62833038.4605641	-14.2589094797982	62833038.4605641	-16.9504651749794	62833038.4605641	-19.1865360045691	62833038.4605641	-19.0575554243999
													63003594.8727423	-14.2552599473627	63003594.8727423	-16.9468156425439	63003594.8727423	-19.1828864721336	63003594.8727423	-19.0539058919644
													63174614.2497944	-14.2516104149272	63174614.2497944	-16.9431661101084	63174614.2497944	-19.1792369396981	63174614.2497944	-19.0502563595289
													63346097.8484103	-14.2479608824917	63346097.8484103	-16.9395165776729	63346097.8484103	-19.1755874072626	63346097.8484103	-19.0466068270934
													63518046.9286907	-14.2443113500562	63518046.9286907	-16.9358670452374	63518046.9286907	-19.1719378748271	63518046.9286907	-19.0429572946579
													63690462.7541569	-14.2406618176206	63690462.7541569	-16.9322175128019	63690462.7541569	-19.1682883423916	63690462.7541569	-19.0393077622224
													63863346.5917599	-14.2370122851851	63863346.5917599	-16.9285679803664	63863346.5917599	-19.1646388099561	63863346.5917599	-19.0356582297869
													64036699.7118897	-14.2333627527496	64036699.7118897	-16.9249184479309	64036699.7118897	-19.1609892775206	64036699.7118897	-19.0320086973514
													64210523.3883852	-14.2297132203141	64210523.3883852	-16.9212689154954	64210523.3883852	-19.1573397450851	64210523.3883852	-19.0283591649159
													64384818.8985423	-14.2260636878786	64384818.8985423	-16.9176193830599	64384818.8985423	-19.1536902126496	64384818.8985423	-19.0247096324803
													64559587.5231245	-14.2224141554431	64559587.5231245	-16.9139698506244	64559587.5231245	-19.1500406802141	64559587.5231245	-19.0210601000448
													64734830.546372	-14.2187646230076	64734830.546372	-16.9103203181889	64734830.546372	-19.1463911477785	64734830.546372	-19.0174105676093
													64910549.2560104	-14.2151150905721	64910549.2560104	-16.9066707857533	64910549.2560104	-19.142741615343	64910549.2560104	-19.0137610351738
													65086744.9432614	-14.2114655581366	65086744.9432614	-16.9030212533178	65086744.9432614	-19.1390920829075	65086744.9432614	-19.0101115027383
													65263418.9028511	-14.2078160257011	65263418.9028511	-16.8993717208823	65263418.9028511	-19.135442550472	65263418.9028511	-19.0064619703028
													65440572.4330203	-14.2041664932656	65440572.4330203	-16.8957221884468	65440572.4330203	-19.1317930180365	65440572.4330203	-19.0028124378673
													65618206.8355341	-14.2005169608301	65618206.8355341	-16.8920726560113	65618206.8355341	-19.128143485601	65618206.8355341	-18.9991629054318
													65796323.4156906	-14.1968674283945	65796323.4156906	-16.8884231235758	65796323.4156906	-19.1244939531655	65796323.4156906	-18.9955133729963
													65974923.4823312	-14.193217895959	65974923.4823312	-16.8847735911403	65974923.4823312	-19.12084442073	65974923.4823312	-18.9918638405608
													66154008.3478505	-14.1895683635235	66154008.3478505	-16.8811240587048	66154008.3478505	-19.1171948882945	66154008.3478505	-18.9882143081253
													66333579.3282051	-14.185918831088	66333579.3282051	-16.8774745262693	66333579.3282051	-19.113545355859	66333579.3282051	-18.9845647756898
													66513637.7429236	-14.1822692986525	66513637.7429236	-16.8738249938338	66513637.7429236	-19.1098958234235	66513637.7429236	-18.9809152432542
													66694184.9151167	-14.178619766217	66694184.9151167	-16.8701754613983	66694184.9151167	-19.106246290988	66694184.9151167	-18.9772657108187
													66875222.1714863	-14.1749702337815	66875222.1714863	-16.8665259289628	66875222.1714863	-19.1025967585524	66875222.1714863	-18.9736161783832
													67056750.842336	-14.171320701346	67056750.842336	-16.8628763965272	67056750.842336	-19.0989472261169	67056750.842336	-18.9699666459477
													67238772.2615799	-14.1676711689105	67238772.2615799	-16.8592268640917	67238772.2615799	-19.0952976936814	67238772.2615799	-18.9663171135122
													67421287.766753	-14.164021636475	67421287.766753	-16.8555773316562	67421287.766753	-19.0916481612459	67421287.766753	-18.9626675810767
													67604298.6990216	-14.1603721040395	67604298.6990216	-16.8519277992207	67604298.6990216	-19.0879986288104	67604298.6990216	-18.9590180486412
													67787806.4031917	-14.156722571604	67787806.4031917	-16.8482782667852	67787806.4031917	-19.0843490963749	67787806.4031917	-18.9553685162057
													67971812.2277201	-14.1530730391685	67971812.2277201	-16.8446287343497	67971812.2277201	-19.0806995639394	67971812.2277201	-18.9517189837702
													68156317.5247238	-14.1494235067329	68156317.5247238	-16.8409792019142	68156317.5247238	-19.0770500315039	68156317.5247238	-18.9480694513347
													68341323.64999	-14.1457739742974	68341323.64999	-16.8373296694787	68341323.64999	-19.0734004990684	68341323.64999	-18.9444199188992
													68526831.9629863	-14.1421244418619	68526831.9629863	-16.8336801370432	68526831.9629863	-19.0697509666329	68526831.9629863	-18.9407703864637
													68712843.8268704	-14.1384749094264	68712843.8268704	-16.8300306046077	68712843.8268704	-19.0661014341974	68712843.8268704	-18.9371208540281
													68899360.6084998	-14.1348253769909	68899360.6084998	-16.8263810721722	68899360.6084998	-19.0624519017619	68899360.6084998	-18.9334713215926
													69086383.6784431	-14.1311758445554	69086383.6784431	-16.8227315397367	69086383.6784431	-19.0588023693263	69086383.6784431	-18.9298217891571
													69273914.4109886	-14.1275263121199	69273914.4109886	-16.8190820073011	69273914.4109886	-19.0551528368908	69273914.4109886	-18.9261722567216
													69461954.184155	-14.1238767796844	69461954.184155	-16.8154324748656	69461954.184155	-19.0515033044553	69461954.184155	-18.9225227242861
													69650504.3797017	-14.1202272472489	69650504.3797017	-16.8117829424301	69650504.3797017	-19.0478537720198	69650504.3797017	-18.9188731918506
													69839566.3831389	-14.1165777148134	69839566.3831389	-16.8081334099946	69839566.3831389	-19.0442042395843	69839566.3831389	-18.9152236594151
													70029141.5837377	-14.1129281823779	70029141.5837377	-16.8044838775591	70029141.5837377	-19.0405547071488	70029141.5837377	-18.9115741269796
													70219231.37454	-14.1092786499424	70219231.37454	-16.8008343451236	70219231.37454	-19.0369051747133	70219231.37454	-18.9079245945441
													70409837.1523692	-14.1056291175069	70409837.1523692	-16.7971848126881	70409837.1523692	-19.0332556422778	70409837.1523692	-18.9042750621086
													70600960.3178404	-14.1019795850713	70600960.3178404	-16.7935352802526	70600960.3178404	-19.0296061098423	70600960.3178404	-18.9006255296731
													70792602.2753706	-14.0983300526358	70792602.2753706	-16.7898857478171	70792602.2753706	-19.0259565774068	70792602.2753706	-18.8969759972376
													70984764.4331886	-14.0946805202003	70984764.4331886	-16.7862362153816	70984764.4331886	-19.0223070449713	70984764.4331886	-18.8933264648021
													71177448.2033463	-14.0910309877648	71177448.2033463	-16.7825866829461	71177448.2033463	-19.0186575125358	71177448.2033463	-18.8896769323665
													71370655.0017279	-14.0873814553293	71370655.0017279	-16.7789371505106	71370655.0017279	-19.0150079801002	71370655.0017279	-18.886027399931
													71564386.2480617	-14.0837319228938	71564386.2480617	-16.775287618075	71564386.2480617	-19.0113584476647	71564386.2480617	-18.8823778674955
													71758643.3659292	-14.0800823904583	71758643.3659292	-16.7716380856395	71758643.3659292	-19.0077089152292	71758643.3659292	-18.87872833506
													71953427.7827761	-14.0764328580228	71953427.7827761	-16.767988553204	71953427.7827761	-19.0040593827937	71953427.7827761	-18.8750788026245
													72148740.9299234	-14.0727833255873	72148740.9299234	-16.7643390207685	72148740.9299234	-19.0004098503582	72148740.9299234	-18.871429270189
													72344584.2425766	-14.0691337931518	72344584.2425766	-16.760689488333	72344584.2425766	-18.9967603179227	72344584.2425766	-18.8677797377535
													72540959.1598374	-14.0654842607163	72540959.1598374	-16.7570399558975	72540959.1598374	-18.9931107854872	72540959.1598374	-18.864130205318
													72737867.1247138	-14.0618347282808	72737867.1247138	-16.753390423462	72737867.1247138	-18.9894612530517	72737867.1247138	-18.8604806728825
													72935309.5841305	-14.0581851958452	72935309.5841305	-16.7497408910265	72935309.5841305	-18.9858117206162	72935309.5841305	-18.856831140447
													73133287.9889404	-14.0545356634097	73133287.9889404	-16.746091358591	73133287.9889404	-18.9821621881807	73133287.9889404	-18.8531816080115
													73331803.7939339	-14.0508861309742	73331803.7939339	-16.7424418261555	73331803.7939339	-18.9785126557452	73331803.7939339	-18.849532075576
													73530858.4578508	-14.0472365985387	73530858.4578508	-16.73879229372	73530858.4578508	-18.9748631233097	73530858.4578508	-18.8458825431404
													73730453.4433906	-14.0435870661032	73730453.4433906	-16.7351427612845	73730453.4433906	-18.9712135908742	73730453.4433906	-18.8422330107049
													73930590.2172229	-14.0399375336677	73930590.2172229	-16.731493228849	73930590.2172229	-18.9675640584386	73930590.2172229	-18.8385834782694
													74131270.2499987	-14.0362880012322	74131270.2499987	-16.7278436964134	74131270.2499987	-18.9639145260031	74131270.2499987	-18.8349339458339
													74332495.0163609	-14.0326384687967	74332495.0163609	-16.7241941639779	74332495.0163609	-18.9602649935676	74332495.0163609	-18.8312844133984
													74534265.9949551	-14.0289889363612	74534265.9949551	-16.7205446315424	74534265.9949551	-18.9566154611321	74534265.9949551	-18.8276348809629
													74736584.6684411	-14.0253394039257	74736584.6684411	-16.7168950991069	74736584.6684411	-18.9529659286966	74736584.6684411	-18.8239853485274
													74939452.5235028	-14.0216898714902	74939452.5235028	-16.7132455666714	74939452.5235028	-18.9493163962611	74939452.5235028	-18.8203358160919
													75142871.0508596	-14.0180403390547	75142871.0508596	-16.7095960342359	75142871.0508596	-18.9456668638256	75142871.0508596	-18.8166862836564
													75346841.7452778	-14.0143908066191	75346841.7452778	-16.7059465018004	75346841.7452778	-18.9420173313901	75346841.7452778	-18.8130367512209
													75551366.1055807	-14.0107412741836	75551366.1055807	-16.7022969693649	75551366.1055807	-18.9383677989546	75551366.1055807	-18.8093872187854
													75756445.6346603	-14.0070917417481	75756445.6346603	-16.6986474369294	75756445.6346603	-18.9347182665191	75756445.6346603	-18.8057376863499
													75962081.839488	-14.0034422093126	75962081.839488	-16.6949979044939	75962081.839488	-18.9310687340836	75962081.839488	-18.8020881539143
													76168276.2311257	-13.9997926768771	76168276.2311257	-16.6913483720584	76168276.2311257	-18.9274192016481	76168276.2311257	-18.7984386214788
													76375030.3247374	-13.9961431444416	76375030.3247374	-16.6876988396229	76375030.3247374	-18.9237696692125	76375030.3247374	-18.7947890890433
													76582345.6395994	-13.9924936120061	76582345.6395994	-16.6840493071873	76582345.6395994	-18.920120136777	76582345.6395994	-18.7911395566078
													76790223.6991122	-13.9888440795706	76790223.6991122	-16.6803997747518	76790223.6991122	-18.9164706043415	76790223.6991122	-18.7874900241723
													76998666.0308117	-13.9851945471351	76998666.0308117	-16.6767502423163	76998666.0308117	-18.912821071906	76998666.0308117	-18.7838404917368
													77207674.1663798	-13.9815450146996	77207674.1663798	-16.6731007098808	77207674.1663798	-18.9091715394705	77207674.1663798	-18.7801909593013
													77417249.6416564	-13.9778954822641	77417249.6416564	-16.6694511774453	77417249.6416564	-18.905522007035	77417249.6416564	-18.7765414268658
													77627393.9966501	-13.9742459498286	77627393.9966501	-16.6658016450098	77627393.9966501	-18.9018724745995	77627393.9966501	-18.7728918944303
													77838108.7755496	-13.970596417393	77838108.7755496	-16.6621521125743	77838108.7755496	-18.898222942164	77838108.7755496	-18.7692423619948
													78049395.5267359	-13.9669468849575	78049395.5267359	-16.6585025801388	78049395.5267359	-18.8945734097285	78049395.5267359	-18.7655928295593
													78261255.8027924	-13.963297352522	78261255.8027924	-16.6548530477033	78261255.8027924	-18.890923877293	78261255.8027924	-18.7619432971238
													78473691.1605167	-13.9596478200865	78473691.1605167	-16.6512035152678	78473691.1605167	-18.8872743448575	78473691.1605167	-18.7582937646883
													78686703.160933	-13.955998287651	78686703.160933	-16.6475539828323	78686703.160933	-18.883624812422	78686703.160933	-18.7546442322527
													78900293.3693022	-13.9523487552155	78900293.3693022	-16.6439044503968	78900293.3693022	-18.8799752799864	78900293.3693022	-18.7509946998172
													79114463.3551342	-13.94869922278	79114463.3551342	-16.6402549179612	79114463.3551342	-18.8763257475509	79114463.3551342	-18.7473451673817
													79329214.6921991	-13.9450496903445	79329214.6921991	-16.6366053855257	79329214.6921991	-18.8726762151154	79329214.6921991	-18.7436956349462
													79544548.9585389	-13.941400157909	79544548.9585389	-16.6329558530902	79544548.9585389	-18.8690266826799	79544548.9585389	-18.7400461025107
													79760467.7364796	-13.9377506254735	79760467.7364796	-16.6293063206547	79760467.7364796	-18.8653771502444	79760467.7364796	-18.7363965700752
													79976972.6126417	-13.934101093038	79976972.6126417	-16.6256567882192	79976972.6126417	-18.8617276178089	79976972.6126417	-18.7327470376397
													80194065.1779525	-13.9304515606025	80194065.1779525	-16.6220072557837	80194065.1779525	-18.8580780853734	80194065.1779525	-18.7290975052042
													80411747.0276585	-13.926802028167	80411747.0276585	-16.6183577233482	80411747.0276585	-18.8544285529379	80411747.0276585	-18.7254479727687
													80630019.7613355	-13.9231524957314	80630019.7613355	-16.6147081909127	80630019.7613355	-18.8507790205024	80630019.7613355	-18.7217984403332
													80848884.9829018	-13.9195029632959	80848884.9829018	-16.6110586584772	80848884.9829018	-18.8471294880669	80848884.9829018	-18.7181489078977
													81068344.3006292	-13.9158534308604	81068344.3006292	-16.6074091260417	81068344.3006292	-18.8434799556314	81068344.3006292	-18.7144993754622
													81288399.3271549	-13.9122038984249	81288399.3271549	-16.6037595936062	81288399.3271549	-18.8398304231959	81288399.3271549	-18.7108498430266
													81509051.6794942	-13.9085543659894	81509051.6794942	-16.6001100611707	81509051.6794942	-18.8361808907604	81509051.6794942	-18.7072003105911
													81730302.9790511	-13.9049048335539	81730302.9790511	-16.5964605287351	81730302.9790511	-18.8325313583248	81730302.9790511	-18.7035507781556
													81952154.8516308	-13.9012553011184	81952154.8516308	-16.5928109962996	81952154.8516308	-18.8288818258893	81952154.8516308	-18.6999012457201
													82174608.9274516	-13.8976057686829	82174608.9274516	-16.5891614638641	82174608.9274516	-18.8252322934538	82174608.9274516	-18.6962517132846
													82397666.8411575	-13.8939562362474	82397666.8411575	-16.5855119314286	82397666.8411575	-18.8215827610183	82397666.8411575	-18.6926021808491
													82621330.231829	-13.8903067038119	82621330.231829	-16.5818623989931	82621330.231829	-18.8179332285828	82621330.231829	-18.6889526484136
													82845600.7429961	-13.8866571713764	82845600.7429961	-16.5782128665576	82845600.7429961	-18.8142836961473	82845600.7429961	-18.6853031159781
													83070480.0226498	-13.8830076389409	83070480.0226498	-16.5745633341221	83070480.0226498	-18.8106341637118	83070480.0226498	-18.6816535835426
													83295969.723255	-13.8793581065053	83295969.723255	-16.5709138016866	83295969.723255	-18.8069846312763	83295969.723255	-18.6780040511071
													83522071.5017616	-13.8757085740698	83522071.5017616	-16.5672642692511	83522071.5017616	-18.8033350988408	83522071.5017616	-18.6743545186716
													83748787.0196173	-13.8720590416343	83748787.0196173	-16.5636147368156	83748787.0196173	-18.7996855664053	83748787.0196173	-18.6707049862361
													83976117.9427796	-13.8684095091988	83976117.9427796	-16.5599652043801	83976117.9427796	-18.7960360339698	83976117.9427796	-18.6670554538006
													84204065.9417287	-13.8647599767633	84204065.9417287	-16.5563156719446	84204065.9417287	-18.7923865015342	84204065.9417287	-18.663405921365
													84432632.6914786	-13.8611104443278	84432632.6914786	-16.5526661395091	84432632.6914786	-18.7887369690987	84432632.6914786	-18.6597563889295
													84661819.8715902	-13.8574609118923	84661819.8715902	-16.5490166070735	84661819.8715902	-18.7850874366632	84661819.8715902	-18.656106856494
													84891629.1661834	-13.8538113794568	84891629.1661834	-16.545367074638	84891629.1661834	-18.7814379042277	84891629.1661834	-18.6524573240585
													85122062.2639499	-13.8501618470213	85122062.2639499	-16.5417175422025	85122062.2639499	-18.7777883717922	85122062.2639499	-18.648807791623
													85353120.8581648	-13.8465123145858	85353120.8581648	-16.538068009767	85353120.8581648	-18.7741388393567	85353120.8581648	-18.6451582591875
													85584806.6466998	-13.8428627821503	85584806.6466998	-16.5344184773315	85584806.6466998	-18.7704893069212	85584806.6466998	-18.641508726752
													85817121.3320349	-13.8392132497148	85817121.3320349	-16.530768944896	85817121.3320349	-18.7668397744857	85817121.3320349	-18.6378591943165
													86050066.6212722	-13.8355637172792	86050066.6212722	-16.5271194124605	86050066.6212722	-18.7631902420502	86050066.6212722	-18.634209661881
													86283644.226147	-13.8319141848437	86283644.226147	-16.523469880025	86283644.226147	-18.7595407096147	86283644.226147	-18.6305601294455
													86517855.863041	-13.8282646524082	86517855.863041	-16.5198203475895	86517855.863041	-18.7558911771792	86517855.863041	-18.62691059701
													86752703.252995	-13.8246151199727	86752703.252995	-16.516170815154	86752703.252995	-18.7522416447437	86752703.252995	-18.6232610645745
													86988188.1217219	-13.8209655875372	86988188.1217219	-16.5125212827185	86988188.1217219	-18.7485921123082	86988188.1217219	-18.6196115321389
													87224312.1996182	-13.8173160551017	87224312.1996182	-16.508871750283	87224312.1996182	-18.7449425798726	87224312.1996182	-18.6159619997034
													87461077.221778	-13.8136665226662	87461077.221778	-16.5052222178474	87461077.221778	-18.7412930474371	87461077.221778	-18.6123124672679
													87698484.9280047	-13.8100169902307	87698484.9280047	-16.5015726854119	87698484.9280047	-18.7376435150016	87698484.9280047	-18.6086629348324
													87936537.0628251	-13.8063674577952	87936537.0628251	-16.4979231529764	87936537.0628251	-18.7339939825661	87936537.0628251	-18.6050134023969
													88175235.3755006	-13.8027179253597	88175235.3755006	-16.4942736205409	88175235.3755006	-18.7303444501306	88175235.3755006	-18.6013638699614
													88414581.6200413	-13.7990683929242	88414581.6200413	-16.4906240881054	88414581.6200413	-18.7266949176951	88414581.6200413	-18.5977143375259
													88654577.5552181	-13.7954188604887	88654577.5552181	-16.4869745556699	88654577.5552181	-18.7230453852596	88654577.5552181	-18.5940648050904
													88895224.9445765	-13.7917693280531	88895224.9445765	-16.4833250232344	88895224.9445765	-18.7193958528241	88895224.9445765	-18.5904152726549
													89136525.5564487	-13.7881197956176	89136525.5564487	-16.4796754907989	89136525.5564487	-18.7157463203886	89136525.5564487	-18.5867657402194
													89378481.163967	-13.7844702631821	89378481.163967	-16.4760259583634	89378481.163967	-18.7120967879531	89378481.163967	-18.5831162077839
													89621093.5450763	-13.7808207307466	89621093.5450763	-16.4723764259279	89621093.5450763	-18.7084472555176	89621093.5450763	-18.5794666753484
													89864364.4825487	-13.7771711983111	89864364.4825487	-16.4687268934924	89864364.4825487	-18.7047977230821	89864364.4825487	-18.5758171429128
													90108295.7639945	-13.7735216658756	90108295.7639945	-16.4650773610569	90108295.7639945	-18.7011481906465	90108295.7639945	-18.5721676104773
													90352889.1818769	-13.7698721334401	90352889.1818769	-16.4614278286213	90352889.1818769	-18.697498658211	90352889.1818769	-18.5685180780418
													90598146.5335241	-13.7662226010046	90598146.5335241	-16.4577782961858	90598146.5335241	-18.6938491257755	90598146.5335241	-18.5648685456063
													90844069.6211439	-13.7625730685691	90844069.6211439	-16.4541287637503	90844069.6211439	-18.69019959334	90844069.6211439	-18.5612190131708
													91090660.2518354	-13.7589235361336	91090660.2518354	-16.4504792313148	91090660.2518354	-18.6865500609045	91090660.2518354	-18.5575694807353
													91337920.237603	-13.7552740036981	91337920.237603	-16.4468296988793	91337920.237603	-18.682900528469	91337920.237603	-18.5539199482998
													91585851.3953699	-13.7516244712626	91585851.3953699	-16.4431801664438	91585851.3953699	-18.6792509960335	91585851.3953699	-18.5502704158643
													91834455.5469913	-13.747974938827	91834455.5469913	-16.4395306340083	91834455.5469913	-18.675601463598	91834455.5469913	-18.5466208834288
													92083734.5192674	-13.7443254063915	92083734.5192674	-16.4358811015728	92083734.5192674	-18.6719519311625	92083734.5192674	-18.5429713509933
													92333690.1439574	-13.740675873956	92333690.1439574	-16.4322315691373	92333690.1439574	-18.668302398727	92333690.1439574	-18.5393218185578
													92584324.2577923	-13.7370263415205	92584324.2577923	-16.4285820367018	92584324.2577923	-18.6646528662915	92584324.2577923	-18.5356722861223
													92835638.7024895	-13.733376809085	92835638.7024895	-16.4249325042663	92835638.7024895	-18.661003333856	92835638.7024895	-18.5320227536868
													93087635.324765	-13.7297272766495	93087635.324765	-16.4212829718308	93087635.324765	-18.6573538014205	93087635.324765	-18.5283732212512
													93340315.9763479	-13.726077744214	93340315.9763479	-16.4176334393952	93340315.9763479	-18.6537042689849	93340315.9763479	-18.5247236888157
													93593682.5139934	-13.7224282117785	93593682.5139934	-16.4139839069597	93593682.5139934	-18.6500547365494	93593682.5139934	-18.5210741563802
													93847736.7994972	-13.718778679343	93847736.7994972	-16.4103343745242	93847736.7994972	-18.6464052041139	93847736.7994972	-18.5174246239447
													94102480.6997085	-13.7151291469075	94102480.6997085	-16.4066848420887	94102480.6997085	-18.6427556716784	94102480.6997085	-18.5137750915092
													94357916.0865438	-13.711479614472	94357916.0865438	-16.4030353096532	94357916.0865438	-18.6391061392429	94357916.0865438	-18.5101255590737
													94614044.8370009	-13.7078300820365	94614044.8370009	-16.3993857772177	94614044.8370009	-18.6354566068074	94614044.8370009	-18.5064760266382
													94870868.8331728	-13.704180549601	94870868.8331728	-16.3957362447822	94870868.8331728	-18.6318070743719	94870868.8331728	-18.5028264942027
													95128389.9622612	-13.7005310171654	95128389.9622612	-16.3920867123467	95128389.9622612	-18.6281575419364	95128389.9622612	-18.4991769617672
													95386610.1165903	-13.6968814847299	95386610.1165903	-16.3884371799112	95386610.1165903	-18.6245080095009	95386610.1165903	-18.4955274293317
													95645531.193621	-13.6932319522944	95645531.193621	-16.3847876474757	95645531.193621	-18.6208584770654	95645531.193621	-18.4918778968962
													95905155.095965	-13.6895824198589	95905155.095965	-16.3811381150402	95905155.095965	-18.6172089446299	95905155.095965	-18.4882283644607
													96165483.7313983	-13.6859328874234	96165483.7313983	-16.3774885826047	96165483.7313983	-18.6135594121944	96165483.7313983	-18.4845788320251
													96426519.0128753	-13.6822833549879	96426519.0128753	-16.3738390501692	96426519.0128753	-18.6099098797588	96426519.0128753	-18.4809292995896
													96688262.8585431	-13.6786338225524	96688262.8585431	-16.3701895177336	96688262.8585431	-18.6062603473233	96688262.8585431	-18.4772797671541
													96950717.1917559	-13.6749842901169	96950717.1917559	-16.3665399852981	96950717.1917559	-18.6026108148878	96950717.1917559	-18.4736302347186
													97213883.9410881	-13.6713347576814	97213883.9410881	-16.3628904528626	97213883.9410881	-18.5989612824523	97213883.9410881	-18.4699807022831
													97477765.0403494	-13.6676852252459	97477765.0403494	-16.3592409204271	97477765.0403494	-18.5953117500168	97477765.0403494	-18.4663311698476
													97742362.4285986	-13.6640356928104	97742362.4285986	-16.3555913879916	97742362.4285986	-18.5916622175813	97742362.4285986	-18.4626816374121
													98007678.0501582	-13.6603861603749	98007678.0501582	-16.3519418555561	98007678.0501582	-18.5880126851458	98007678.0501582	-18.4590321049766
													98273713.8546283	-13.6567366279393	98273713.8546283	-16.3482923231206	98273713.8546283	-18.5843631527103	98273713.8546283	-18.4553825725411
													98540471.7969009	-13.6530870955038	98540471.7969009	-16.3446427906851	98540471.7969009	-18.5807136202748	98540471.7969009	-18.4517330401056
													98807953.8371744	-13.6494375630683	98807953.8371744	-16.3409932582496	98807953.8371744	-18.5770640878393	98807953.8371744	-18.4480835076701
													99076161.9409687	-13.6457880306328	99076161.9409687	-16.3373437258141	99076161.9409687	-18.5734145554038	99076161.9409687	-18.4444339752345
													99345098.0791382	-13.6421384981973	99345098.0791382	-16.3336941933786	99345098.0791382	-18.5697650229683	99345098.0791382	-18.440784442799
													99614764.2278874	-13.6384889657618	99614764.2278874	-16.3300446609431	99614764.2278874	-18.5661154905327	99614764.2278874	-18.4371349103635
													99885162.3687849	-13.6348394333263	99885162.3687849	-16.3263951285075	99885162.3687849	-18.5624659580972	99885162.3687849	-18.433485377928
													100156294.488779	-13.6311899008908	100156294.488779	-16.322745596072	100156294.488779	-18.5588164256617	100156294.488779	-18.4298358454925
													100428162.580209	-13.6275403684553	100428162.580209	-16.3190960636365	100428162.580209	-18.5551668932262	100428162.580209	-18.426186313057
													100700768.640826	-13.6238908360198	100700768.640826	-16.315446531201	100700768.640826	-18.5515173607907	100700768.640826	-18.4225367806215
													100974114.673801	-13.6202413035843	100974114.673801	-16.3117969987655	100974114.673801	-18.5478678283552	100974114.673801	-18.418887248186
													101248202.687744	-13.6165917711488	101248202.687744	-16.30814746633	101248202.687744	-18.5442182959197	101248202.687744	-18.4152377157505
													101523034.696716	-13.6129422387133	101523034.696716	-16.3044979338945	101523034.696716	-18.5405687634842	101523034.696716	-18.411588183315
													101798612.720245	-13.6092927062777	101798612.720245	-16.300848401459	101798612.720245	-18.5369192310487	101798612.720245	-18.4079386508795
													102074938.783343	-13.6056431738422	102074938.783343	-16.2971988690235	102074938.783343	-18.5332696986132	102074938.783343	-18.404289118444
													102352014.916517	-13.6019936414067	102352014.916517	-16.293549336588	102352014.916517	-18.5296201661777	102352014.916517	-18.4006395860085
													102629843.155785	-13.5983441089712	102629843.155785	-16.2898998041525	102629843.155785	-18.5259706337422	102629843.155785	-18.3969900535729
													102908425.542694	-13.5946945765357	102908425.542694	-16.286250271717	102908425.542694	-18.5223211013066	102908425.542694	-18.3933405211374
													103187764.12433	-13.5910450441002	103187764.12433	-16.2826007392815	103187764.12433	-18.5186715688711	103187764.12433	-18.3896909887019
													103467860.953338	-13.5873955116647	103467860.953338	-16.2789512068459	103467860.953338	-18.5150220364356	103467860.953338	-18.3860414562664
													103748718.087933	-13.5837459792292	103748718.087933	-16.2753016744104	103748718.087933	-18.5113725040001	103748718.087933	-18.3823919238309
													104030337.591918	-13.5800964467937	104030337.591918	-16.2716521419749	104030337.591918	-18.5077229715646	104030337.591918	-18.3787423913954
													104312721.534699	-13.5764469143582	104312721.534699	-16.2680026095394	104312721.534699	-18.5040734391291	104312721.534699	-18.3750928589599
													104595871.991296	-13.5727973819227	104595871.991296	-16.2643530771039	104595871.991296	-18.5004239066936	104595871.991296	-18.3714433265244
													104879791.042365	-13.5691478494872	104879791.042365	-16.2607035446684	104879791.042365	-18.4967743742581	104879791.042365	-18.3677937940889
													105164480.774207	-13.5654983170516	105164480.774207	-16.2570540122329	105164480.774207	-18.4931248418226	105164480.774207	-18.3641442616534
													105449943.278789	-13.5618487846161	105449943.278789	-16.2534044797974	105449943.278789	-18.4894753093871	105449943.278789	-18.3604947292179
													105736180.653754	-13.5581992521806	105736180.653754	-16.2497549473619	105736180.653754	-18.4858257769516	105736180.653754	-18.3568451967824
													106023195.00244	-13.5545497197451	106023195.00244	-16.2461054149264	106023195.00244	-18.4821762445161	106023195.00244	-18.3531956643468
													106310988.433895	-13.5509001873096	106310988.433895	-16.2424558824909	106310988.433895	-18.4785267120806	106310988.433895	-18.3495461319113
													106599563.06289	-13.5472506548741	106599563.06289	-16.2388063500554	106599563.06289	-18.474877179645	106599563.06289	-18.3458965994758
													106888921.009938	-13.5436011224386	106888921.009938	-16.2351568176198	106888921.009938	-18.4712276472095	106888921.009938	-18.3422470670403
													107179064.401309	-13.5399515900031	107179064.401309	-16.2315072851843	107179064.401309	-18.467578114774	107179064.401309	-18.3385975346048
													107469995.369041	-13.5363020575676	107469995.369041	-16.2278577527488	107469995.369041	-18.4639285823385	107469995.369041	-18.3349480021693
													107761716.050963	-13.5326525251321	107761716.050963	-16.2242082203133	107761716.050963	-18.460279049903	107761716.050963	-18.3312984697338
													108054228.590706	-13.5290029926966	108054228.590706	-16.2205586878778	108054228.590706	-18.4566295174675	108054228.590706	-18.3276489372983
													108347535.137717	-13.5253534602611	108347535.137717	-16.2169091554423	108347535.137717	-18.452979985032	108347535.137717	-18.3239994048628
													108641637.847282	-13.5217039278255	108641637.847282	-16.2132596230068	108641637.847282	-18.4493304525965	108641637.847282	-18.3203498724273
													108936538.880534	-13.51805439539	108936538.880534	-16.2096100905713	108936538.880534	-18.445680920161	108936538.880534	-18.3167003399918
													109232240.404474	-13.5144048629545	109232240.404474	-16.2059605581358	109232240.404474	-18.4420313877255	109232240.404474	-18.3130508075563
													109528744.591985	-13.510755330519	109528744.591985	-16.2023110257003	109528744.591985	-18.43838185529	109528744.591985	-18.3094012751208
													109826053.621847	-13.5071057980835	109826053.621847	-16.1986614932648	109826053.621847	-18.4347323228545	109826053.621847	-18.3057517426852
													110124169.678755	-13.503456265648	110124169.678755	-16.1950119608293	110124169.678755	-18.4310827904189	110124169.678755	-18.3021022102497
													110423094.953335	-13.4998067332125	110423094.953335	-16.1913624283937	110423094.953335	-18.4274332579834	110423094.953335	-18.2984526778142
													110722831.642158	-13.496157200777	110722831.642158	-16.1877128959582	110722831.642158	-18.4237837255479	110722831.642158	-18.2948031453787
													111023381.947758	-13.4925076683415	111023381.947758	-16.1840633635227	111023381.947758	-18.4201341931124	111023381.947758	-18.2911536129432
													111324748.078648	-13.488858135906	111324748.078648	-16.1804138310872	111324748.078648	-18.4164846606769	111324748.078648	-18.2875040805077
													111626932.249334	-13.4852086034705	111626932.249334	-16.1767642986517	111626932.249334	-18.4128351282414	111626932.249334	-18.2838545480722
													111929936.680337	-13.481559071035	111929936.680337	-16.1731147662162	111929936.680337	-18.4091855958059	111929936.680337	-18.2802050156367
													112233763.598201	-13.4779095385994	112233763.598201	-16.1694652337807	112233763.598201	-18.4055360633704	112233763.598201	-18.2765554832012
													112538415.235518	-13.4742600061639	112538415.235518	-16.1658157013452	112538415.235518	-18.4018865309349	112538415.235518	-18.2729059507657
													112843893.830936	-13.4706104737284	112843893.830936	-16.1621661689097	112843893.830936	-18.3982369984994	112843893.830936	-18.2692564183302
													113150201.629183	-13.4669609412929	113150201.629183	-16.1585166364742	113150201.629183	-18.3945874660639	113150201.629183	-18.2656068858947
													113457340.881078	-13.4633114088574	113457340.881078	-16.1548671040387	113457340.881078	-18.3909379336284	113457340.881078	-18.2619573534591
													113765313.843553	-13.4596618764219	113765313.843553	-16.1512175716032	113765313.843553	-18.3872884011928	113765313.843553	-18.2583078210236
													114074122.779661	-13.4560123439864	114074122.779661	-16.1475680391676	114074122.779661	-18.3836388687573	114074122.779661	-18.2546582885881
													114383769.958603	-13.4523628115509	114383769.958603	-16.1439185067321	114383769.958603	-18.3799893363218	114383769.958603	-18.2510087561526
													114694257.655738	-13.4487132791154	114694257.655738	-16.1402689742966	114694257.655738	-18.3763398038863	114694257.655738	-18.2473592237171
													115005588.152598	-13.4450637466799	115005588.152598	-16.1366194418611	115005588.152598	-18.3726902714508	115005588.152598	-18.2437096912816
													115317763.736914	-13.4414142142444	115317763.736914	-16.1329699094256	115317763.736914	-18.3690407390153	115317763.736914	-18.2400601588461
													115630786.702622	-13.4377646818089	115630786.702622	-16.1293203769901	115630786.702622	-18.3653912065798	115630786.702622	-18.2364106264106
													115944659.349887	-13.4341151493734	115944659.349887	-16.1256708445546	115944659.349887	-18.3617416741443	115944659.349887	-18.2327610939751
													116259383.985118	-13.4304656169378	116259383.985118	-16.1220213121191	116259383.985118	-18.3580921417088	116259383.985118	-18.2291115615396
													116574962.920983	-13.4268160845023	116574962.920983	-16.1183717796836	116574962.920983	-18.3544426092733	116574962.920983	-18.2254620291041
													116891398.476429	-13.4231665520668	116891398.476429	-16.1147222472481	116891398.476429	-18.3507930768378	116891398.476429	-18.2218124966686
													117208692.976697	-13.4195170196313	117208692.976697	-16.1110727148126	117208692.976697	-18.3471435444023	117208692.976697	-18.218162964233
													117526848.753338	-13.4158674871958	117526848.753338	-16.1074231823771	117526848.753338	-18.3434940119668	117526848.753338	-18.2145134317975
													117845868.144237	-13.4122179547603	117845868.144237	-16.1037736499415	117845868.144237	-18.3398444795312	117845868.144237	-18.210863899362
													118165753.493619	-13.4085684223248	118165753.493619	-16.100124117506	118165753.493619	-18.3361949470957	118165753.493619	-18.2072143669265
													118486507.152076	-13.4049188898893	118486507.152076	-16.0964745850705	118486507.152076	-18.3325454146602	118486507.152076	-18.203564834491
													118808131.47658	-13.4012693574538	118808131.47658	-16.092825052635	118808131.47658	-18.3288958822247	118808131.47658	-18.1999153020555
													119130628.830499	-13.3976198250183	119130628.830499	-16.0891755201995	119130628.830499	-18.3252463497892	119130628.830499	-18.19626576962
													119454001.583618	-13.3939702925828	119454001.583618	-16.085525987764	119454001.583618	-18.3215968173537	119454001.583618	-18.1926162371845
													119778252.112156	-13.3903207601473	119778252.112156	-16.0818764553285	119778252.112156	-18.3179472849182	119778252.112156	-18.188966704749
													120103382.798778	-13.3866712277117	120103382.798778	-16.078226922893	120103382.798778	-18.3142977524827	120103382.798778	-18.1853171723135
													120429396.03262	-13.3830216952762	120429396.03262	-16.0745773904575	120429396.03262	-18.3106482200472	120429396.03262	-18.181667639878
													120756294.209301	-13.3793721628407	120756294.209301	-16.070927858022	120756294.209301	-18.3069986876117	120756294.209301	-18.1780181074425
													121084079.730945	-13.3757226304052	121084079.730945	-16.0672783255865	121084079.730945	-18.3033491551762	121084079.730945	-18.174368575007
													121412755.006195	-13.3720730979697	121412755.006195	-16.063628793151	121412755.006195	-18.2996996227407	121412755.006195	-18.1707190425714
													121742322.450232	-13.3684235655342	121742322.450232	-16.0599792607155	121742322.450232	-18.2960500903052	121742322.450232	-18.1670695101359
													122072784.484793	-13.3647740330987	122072784.484793	-16.0563297282799	122072784.484793	-18.2924005578696	122072784.484793	-18.1634199777004
													122404143.53819	-13.3611245006632	122404143.53819	-16.0526801958444	122404143.53819	-18.2887510254341	122404143.53819	-18.1597704452649
													122736402.045324	-13.3574749682277	122736402.045324	-16.0490306634089	122736402.045324	-18.2851014929986	122736402.045324	-18.1561209128294
													123069562.447708	-13.3538254357922	123069562.447708	-16.0453811309734	123069562.447708	-18.2814519605631	123069562.447708	-18.1524713803939
													123403627.19348	-13.3501759033567	123403627.19348	-16.0417315985379	123403627.19348	-18.2778024281276	123403627.19348	-18.1488218479584
													123738598.737425	-13.3465263709212	123738598.737425	-16.0380820661024	123738598.737425	-18.2741528956921	123738598.737425	-18.1451723155229
													124074479.540991	-13.3428768384857	124074479.540991	-16.0344325336669	124074479.540991	-18.2705033632566	124074479.540991	-18.1415227830874
													124411272.072306	-13.3392273060501	124411272.072306	-16.0307830012314	124411272.072306	-18.2668538308211	124411272.072306	-18.1378732506519
													124748978.806201	-13.3355777736146	124748978.806201	-16.0271334687959	124748978.806201	-18.2632042983856	124748978.806201	-18.1342237182164
													125087602.224221	-13.3319282411791	125087602.224221	-16.0234839363604	125087602.224221	-18.2595547659501	125087602.224221	-18.1305741857809
													125427144.814648	-13.3282787087436	125427144.814648	-16.0198344039249	125427144.814648	-18.2559052335146	125427144.814648	-18.1269246533453
													125767609.072521	-13.3246291763081	125767609.072521	-16.0161848714894	125767609.072521	-18.2522557010791	125767609.072521	-18.1232751209098
													126108997.499647	-13.3209796438726	126108997.499647	-16.0125353390539	126108997.499647	-18.2486061686435	126108997.499647	-18.1196255884743
													126451312.604628	-13.3173301114371	126451312.604628	-16.0088858066183	126451312.604628	-18.244956636208	126451312.604628	-18.1159760560388
													126794556.902875	-13.3136805790016	126794556.902875	-16.0052362741828	126794556.902875	-18.2413071037725	126794556.902875	-18.1123265236033
													127138732.916623	-13.3100310465661	127138732.916623	-16.0015867417473	127138732.916623	-18.237657571337	127138732.916623	-18.1086769911678
													127483843.174959	-13.3063815141306	127483843.174959	-15.9979372093118	127483843.174959	-18.2340080389015	127483843.174959	-18.1050274587323
													127829890.213831	-13.3027319816951	127829890.213831	-15.9942876768763	127829890.213831	-18.230358506466	127829890.213831	-18.1013779262968
													128176876.576072	-13.2990824492596	128176876.576072	-15.9906381444408	128176876.576072	-18.2267089740305	128176876.576072	-18.0977283938613
													128524804.811419	-13.295432916824	128524804.811419	-15.9869886120053	128524804.811419	-18.223059441595	128524804.811419	-18.0940788614258
													128873677.476526	-13.2917833843885	128873677.476526	-15.9833390795698	128873677.476526	-18.2194099091595	128873677.476526	-18.0904293289903
													129223497.134991	-13.288133851953	129223497.134991	-15.9796895471343	129223497.134991	-18.215760376724	129223497.134991	-18.0867797965548
													129574266.35737	-13.2844843195175	129574266.35737	-15.9760400146988	129574266.35737	-18.2121108442885	129574266.35737	-18.0831302641193
													129925987.721193	-13.280834787082	129925987.721193	-15.9723904822633	129925987.721193	-18.208461311853	129925987.721193	-18.0794807316837
													130278663.810992	-13.2771852546465	130278663.810992	-15.9687409498278	130278663.810992	-18.2048117794174	130278663.810992	-18.0758311992482
													130632297.21831	-13.273535722211	130632297.21831	-15.9650914173922	130632297.21831	-18.2011622469819	130632297.21831	-18.0721816668127
													130986890.541728	-13.2698861897755	130986890.541728	-15.9614418849567	130986890.541728	-18.1975127145464	130986890.541728	-18.0685321343772
													131342446.386878	-13.26623665734	131342446.386878	-15.9577923525212	131342446.386878	-18.1938631821109	131342446.386878	-18.0648826019417
													131698967.366465	-13.2625871249045	131698967.366465	-15.9541428200857	131698967.366465	-18.1902136496754	131698967.366465	-18.0612330695062
													132056456.10029	-13.258937592469	132056456.10029	-15.9504932876502	132056456.10029	-18.1865641172399	132056456.10029	-18.0575835370707
													132414915.21526	-13.2552880600335	132414915.21526	-15.9468437552147	132414915.21526	-18.1829145848044	132414915.21526	-18.0539340046352
													132774347.345414	-13.2516385275979	132774347.345414	-15.9431942227792	132774347.345414	-18.1792650523689	132774347.345414	-18.0502844721997
													133134755.131945	-13.2479889951624	133134755.131945	-15.9395446903437	133134755.131945	-18.1756155199334	133134755.131945	-18.0466349397642
													133496141.223209	-13.2443394627269	133496141.223209	-15.9358951579082	133496141.223209	-18.1719659874979	133496141.223209	-18.0429854073287
													133858508.274755	-13.2406899302914	133858508.274755	-15.9322456254727	133858508.274755	-18.1683164550624	133858508.274755	-18.0393358748932
													134221858.949341	-13.2370403978559	134221858.949341	-15.9285960930372	134221858.949341	-18.1646669226269	134221858.949341	-18.0356863424576
													134586195.916948	-13.2333908654204	134586195.916948	-15.9249465606017	134586195.916948	-18.1610173901913	134586195.916948	-18.0320368100221
													134951521.85481	-13.2297413329849	134951521.85481	-15.9212970281661	134951521.85481	-18.1573678577558	134951521.85481	-18.0283872775866
													135317839.447425	-13.2260918005494	135317839.447425	-15.9176474957306	135317839.447425	-18.1537183253203	135317839.447425	-18.0247377451511
													135685151.386578	-13.2224422681139	135685151.386578	-15.9139979632951	135685151.386578	-18.1500687928848	135685151.386578	-18.0210882127156
													136053460.371363	-13.2187927356784	136053460.371363	-15.9103484308596	136053460.371363	-18.1464192604493	136053460.371363	-18.0174386802801
													136422769.108198	-13.2151432032429	136422769.108198	-15.9066988984241	136422769.108198	-18.1427697280138	136422769.108198	-18.0137891478446
													136793080.310848	-13.2114936708074	136793080.310848	-15.9030493659886	136793080.310848	-18.1391201955783	136793080.310848	-18.0101396154091
													137164396.700446	-13.2078441383718	137164396.700446	-15.8993998335531	137164396.700446	-18.1354706631428	137164396.700446	-18.0064900829736
													137536721.005508	-13.2041946059363	137536721.005508	-15.8957503011176	137536721.005508	-18.1318211307073	137536721.005508	-18.0028405505381
													137910055.961961	-13.2005450735008	137910055.961961	-15.8921007686821	137910055.961961	-18.1281715982718	137910055.961961	-17.9991910181026
													138284404.313154	-13.1968955410653	138284404.313154	-15.8884512362466	138284404.313154	-18.1245220658363	138284404.313154	-17.9955414856671
													138659768.809885	-13.1932460086298	138659768.809885	-15.8848017038111	138659768.809885	-18.1208725334008	138659768.809885	-17.9918919532315
													139036152.21042	-13.1895964761943	139036152.21042	-15.8811521713756	139036152.21042	-18.1172230009652	139036152.21042	-17.988242420796
													139413557.280508	-13.1859469437588	139413557.280508	-15.87750263894	139413557.280508	-18.1135734685297	139413557.280508	-17.9845928883605
													139791986.793409	-13.1822974113233	139791986.793409	-15.8738531065045	139791986.793409	-18.1099239360942	139791986.793409	-17.980943355925
													140171443.529912	-13.1786478788878	140171443.529912	-15.870203574069	140171443.529912	-18.1062744036587	140171443.529912	-17.9772938234895
													140551930.278349	-13.1749983464523	140551930.278349	-15.8665540416335	140551930.278349	-18.1026248712232	140551930.278349	-17.973644291054
													140933449.834625	-13.1713488140168	140933449.834625	-15.862904509198	140933449.834625	-18.0989753387877	140933449.834625	-17.9699947586185
													141316005.002235	-13.1676992815813	141316005.002235	-15.8592549767625	141316005.002235	-18.0953258063522	141316005.002235	-17.966345226183
													141699598.59228	-13.1640497491458	141699598.59228	-15.855605444327	141699598.59228	-18.0916762739167	141699598.59228	-17.9626956937475
													142084233.423495	-13.1604002167102	142084233.423495	-15.8519559118915	142084233.423495	-18.0880267414812	142084233.423495	-17.959046161312
													142469912.322264	-13.1567506842747	142469912.322264	-15.848306379456	142469912.322264	-18.0843772090457	142469912.322264	-17.9553966288765
													142856638.122645	-13.1531011518392	142856638.122645	-15.8446568470205	142856638.122645	-18.0807276766102	142856638.122645	-17.951747096441
													143244413.666388	-13.1494516194037	143244413.666388	-15.841007314585	143244413.666388	-18.0770781441747	143244413.666388	-17.9480975640054
													143633241.802955	-13.1458020869682	143633241.802955	-15.8373577821495	143633241.802955	-18.0734286117392	143633241.802955	-17.9444480315699
													144023125.389547	-13.1421525545327	144023125.389547	-15.833708249714	144023125.389547	-18.0697790793037	144023125.389547	-17.9407984991344
													144414067.291116	-13.1385030220972	144414067.291116	-15.8300587172784	144414067.291116	-18.0661295468681	144414067.291116	-17.9371489666989
													144806070.380393	-13.1348534896617	144806070.380393	-15.8264091848429	144806070.380393	-18.0624800144326	144806070.380393	-17.9334994342634
													145199137.537908	-13.1312039572262	145199137.537908	-15.8227596524074	145199137.537908	-18.0588304819971	145199137.537908	-17.9298499018279
													145593271.652008	-13.1275544247907	145593271.652008	-15.8191101199719	145593271.652008	-18.0551809495616	145593271.652008	-17.9262003693924
													145988475.61888	-13.1239048923552	145988475.61888	-15.8154605875364	145988475.61888	-18.0515314171261	145988475.61888	-17.9225508369569
													146384752.342574	-13.1202553599197	146384752.342574	-15.8118110551009	146384752.342574	-18.0478818846906	146384752.342574	-17.9189013045214
													146782104.735023	-13.1166058274841	146782104.735023	-15.8081615226654	146782104.735023	-18.0442323522551	146782104.735023	-17.9152517720859
													147180535.716063	-13.1129562950486	147180535.716063	-15.8045119902299	147180535.716063	-18.0405828198196	147180535.716063	-17.9116022396504
													147580048.213457	-13.1093067626131	147580048.213457	-15.8008624577944	147580048.213457	-18.0369332873841	147580048.213457	-17.9079527072149
													147980645.162913	-13.1056572301776	147980645.162913	-15.7972129253589	147980645.162913	-18.0332837549486	147980645.162913	-17.9043031747794
													148382329.50811	-13.1020076977421	148382329.50811	-15.7935633929234	148382329.50811	-18.0296342225131	148382329.50811	-17.9006536423438
													148785104.200718	-13.0983581653066	148785104.200718	-15.7899138604879	148785104.200718	-18.0259846900776	148785104.200718	-17.8970041099083
													149188972.200416	-13.0947086328711	149188972.200416	-15.7862643280524	149188972.200416	-18.022335157642	149188972.200416	-17.8933545774728
													149593936.47492	-13.0910591004356	149593936.47492	-15.7826147956168	149593936.47492	-18.0186856252065	149593936.47492	-17.8897050450373
													150000000	-13.0874095680001	150000000	-15.7789652631813	150000000	-18.015036092771	150000000	-17.8860555126018
