# Supplementary material for: Periclase deforms more slowly than bridgmanite under mantle conditions
Source: Nature. 2023 Jan 11;613(7943):303–7. doi: 10.1038/s41586-022-05410-9 (PMC9834053; doi:10.1038/s41586-022-05410-9)
Supplement: Supplementary file 3 — Source Data Fig. 3 [file 41586_2022_5410_MOESM3_ESM.csv]

Strain rate	Stress	Strain rate	Stress	Strain rate	Stress	Strain rate	Stress	Strain rate	Stress	Strain rate	Stress
1/s	Pa	1/s	Pa	1/s	Pa	1/s	Pa	1/s	Pa	1/s	Pa
	Per 2.D DD		Bdm Xv=10-6		Bdm Glide		Per exp.		Bdm exp.		Per glide, density 1e15
--	--	--	--	--	--	1,00E-05	915684214.061908	1,00E-05	4459199227.15328	1,00E-04	839670024.376865
1.00574667968575E-17	8000000	2.1463262738364E-16	1500000	--	--					5,00E-05	839670024.376865
2.00867487719838E-17	10000000	6.170654436823E-17	1000000	1,00E-04	3000000000					1,00E-05	839670024.376865
1.72227554259565E-16	20000000	8.74388466882622E-15	5000000	1,00E-06	2700000000					1,00E-06	839670024.376865
6.0532071647602E-16	30000000	7.42219688414812E-14	10000000
1.47671137738345E-15	40000000	--	--
2.94928445157777E-15	50000000	--	--
6.65182865108344E-15	65000000	--	--
2.52877184693756E-14	100000000	--	--
8.88776475270431E-14	150000000	--	--
--	--	--	--
2.16821644668526E-13	200000000	--	--
