# Supplementary material for: Periclase deforms more slowly than bridgmanite under mantle conditions
Source: Nature. 2023 Jan 11;613(7943):303–7. doi: 10.1038/s41586-022-05410-9 (PMC9834053; doi:10.1038/s41586-022-05410-9)
Supplement: Supplementary file 4 — Source Data Fig. 4 [file 41586_2022_5410_MOESM4_ESM.csv]

Pressure	Per	Bdm75-Per25	Bdm	Ratio
GPa
30	35.27	4.10424	2.5	0.00815183613
60	266	7.5084	4.52	1.04154659E-4
90	1467.35	7.48728	6.44	5.97034854E-7
120	1306.07	28.1757	16.96	4.52804333E-5
