# Supplementary material for: Periclase deforms more slowly than bridgmanite under mantle conditions
Source: Nature. 2023 Jan 11;613(7943):303–7. doi: 10.1038/s41586-022-05410-9 (PMC9834053; doi:10.1038/s41586-022-05410-9)
Supplement: Supplementary file 5 — Source Data Extended Data Fig. 1 [file 41586_2022_5410_MOESM5_ESM.csv]

10000/T	YF94	10000/T	fit on Yoo02	(P,T)YF94	30	60	90	120	(P,T)Yoo02	10000/T	Yoo02
6.78243779767203	-23.0812100949212	10	-28.4300608506176		-42.895430885548	-55.2065653066048	-65.3601906077621	-73.3526714540661		--	--
6.69368057998956	-22.9636495727903	9.09090909090909	-26.3124888479725		-39.4423626816121	-50.6136689745371	-59.8231335345225	-67.0671216837237		--	--
6.58384352310751	-22.8305621892459	8.33333333333333	-24.5477672033719		-36.5647309326845	-46.7861804653868	-55.2088408937665	-61.8290781073933		--	--
6.47400646622545	-22.6708573289926	7.69230769230769	-23.0544682531325		-34.1297426369957	-43.5474679773659	-51.3043686219019	-57.3968109382783		--	--
6.33421384837557	-22.4645718844988	7.14285714285714	-21.7744293238503		-32.0425455901602	-40.771365873666	-47.9576137484218	-53.5976559712954		--	--
6.22437679149351	-22.3181757625999	6.66666666666667	-20.664997735794		-30.2335814528618	-38.3653526276341	-45.0570340317704	-50.3049927228275		--	--
6.08458417364362	-22.111890318106	6.25	-19.6941839300264		-28.6506814181559	-36.2600370385039	-42.5189727317503	-47.4238557680577		--	--
5.95255781234095	-21.9056048736122	5.88235294117647	-18.8375252565454		-27.253951643253	-34.4023551945121	-40.2794569916629	-44.8816244298222		--	--
5.79168535529148	-21.6416482295824	5.55555555555556	-18.0759951663792		-26.0123635373752	-32.7510351149747	-38.2887300930624	-42.6218159045015		5.20020800832033	-18.2839966563652
5.68850508973561	-21.4220540467341	5.26315789473684	-17.3945726588126		-24.9014208008155	-31.2734936106515	-36.5075103668979	-40.5998384534119		5.33902829684997	-18.2291479883579
5.59309108072696	-21.2024598638858	5	-16.781240894447	-26.1799988515405	-23.90152635228	-29.943664086	-34.9043724313077	-38.7800186367708	-23.90152635228	5.48546352166758	-18.8538719643218
5.48991081517109	-20.9828656810375	4.76190476190476	-16.2262719188174	--	-22.9968158484186	-28.7404449693548	-33.4538766471831	-37.1334779093786	--	5.64015792442188	-18.7958800173441
5.37341696696285	-20.6745465758263	4.54545454545455	-15.7217064613887	--	-22.1743093343938	-27.6465712985112	-32.1352087222099	-35.6365883265628	--	--	--
5.28465974928038	-20.395063070383	4.34782608695652	-15.2609694391648	-28.515766896755	-21.4232842029966	-26.6477806752858	-30.9311742008088	-34.2698311094337	-26.6477806752858	5.97728631201435	-19.431798275933
5.16705643585111	-20.0135459042223	4.16666666666667	-14.8385815843966	--	-20.7348049139859	-25.7321877314362	-29.827444331588	-33.0169405688218	--	--	--
5.00618397880164	-19.5299950773443	4	-14.4499402816437	-30.4610431332506	-20.1013655807859	-24.8898087227588	-28.8119829266035	-31.8642534874632	-28.8119829266035	6.35727908455181	-20.2518119729938
4.83754526520495	-18.9266656052762	3.84615384615385	-14.0911509809005	--	-19.5166150371785	-24.112195832241	-27.8746054838646	-30.8002086447535	--	--	--
4.71217569522846	-18.5007859779341	3.7037037037037	-13.7588960744749	--	-18.9751430002872	-23.3921527391784	-27.0066362826139	-29.8149575582186	--	6.78886625933469	-21
4.61676168621981	-18.1791581343684	3.57142857142857	-13.4503318716807	-30.2793707187637	-18.4723120557801	-22.723511137767	-26.2006389581875	-28.9000586375223	-28.9000586375223	--	--
4.51469088588497	-17.8264765679757	3.44827586206897	-13.163006889114		-18.004124404756	-22.1009534932281	-25.450202820006	-28.0482346169522		7.28332119446468	-21.7212463990472
4.40374436378189	-17.4294325404015	3.33333333333333	-12.8947964828761		-17.5671152612552	-21.5198712467081	-24.7497719059656	-27.2531785014038		--	--
4.27171800247922	-16.9902441747049	3.2258064516129	-12.6438501326271		-17.1582668825111	-20.976250464391	-24.0945071230743	-26.5093970712036		7.85545954438335	-22.3467874862247
4.11861180197696	-16.4179684254639	3.125	-12.4085486098819		-16.7749387185316	-20.466578927403	-23.4801742367179	-25.8120837297747
4.00100848854769	-16.0364512593032	3.03030303030303	-12.187468933891		-16.414810261758	-19.9877701144619	-22.9030522255124	-25.1570144699055
		4.3994720633524	-15.3813779301536		-21.6195526818705	-26.9087968996374	-31.2458262072293	-34.6270070484676
