# Supplementary material for: Periclase deforms more slowly than bridgmanite under mantle conditions
Source: Nature. 2023 Jan 11;613(7943):303–7. doi: 10.1038/s41586-022-05410-9 (PMC9834053; doi:10.1038/s41586-022-05410-9)
Supplement: Supplementary file 6 — Source Data Extended Data Fig. 2 [file 41586_2022_5410_MOESM6_ESM.csv]

Pressure;2000;2300;2500;2800;2000;2300;2500;2800;Bdm;Bdm;Bdm;
GPa;;;;;;;;;;;;
;IC;IC;IC;IC;Y02;Y02;Y02;Y02;xv=10-3;xv=10-5;xv=10-6;
0;-19.0597133937075;-17.128955660634;-16.0990004882908;-14.8296439529221;-16.781240894447;-15.2609694391648;-14.4499402816437;-13.4503318716807;;--;
10;-21.5527517114979;-19.2870780553804;-18.0785111374489;-16.5890948076655;-19.2742792122374;-17.4190918339112;-16.4294509308018;-15.2097827264241;;--;
20;-23.9262151685703;-21.3412179852156;-19.9623546029124;-18.2631232688679;-21.6477426693098;-19.4732317637464;-18.3132943962652;-16.8838111876265;;--;
30;-26.1799988515405;-23.2912704244658;-21.750425787433;-19.8516241370215;-23.90152635228;-21.4232842029966;-20.1013655807859;-18.4723120557801;-18.1487416512809;-20.1487416512809;-21.1487416512809
40;-28.3139921357624;-25.137124625956;-23.4426138631805;-21.3544864650717;-26.0355196365018;-23.2691384044868;-21.7935536565334;-19.9751743838304;--;--;--
50;-30.3280786801242;-26.8786641231684;-25.0388022784613;-22.7715935714545;-28.0496061808637;-25.0106779016992;-23.3897420718141;-21.3922814902131;--;--;--
60;-32.2221365852606;-28.515766896755;-26.538868929406;-24.1028232190084;-29.943664086;-26.6477806752858;-24.8898087227588;-22.723511137767;-18.698970004336;-20.698970004336;-21.698970004336
70;-33.9960387414176;-30.0483057316376;-27.9426865228725;-25.3480479860496;-31.7175662421571;-28.1803195101684;-26.2936263162254;-23.9687359048082;--;--;--
80;-35.6496533913256;-31.4761487899703;-29.2501231558023;-26.5071358548211;-33.3711808920651;-29.6081625685011;-27.6010629491551;-25.1278237735797;--;--;--
90;-37.1828449305683;-32.799160422278;-30.4610431332506;-27.5799510394289;-34.9043724313077;-30.9311742008088;-28.8119829266035;-26.2006389581875;-19.0177287669604;-21.0177287669604;-22.0177287669604
100;-38.5954749626745;-34.0172022337141;-31.5753080418706;-28.566355069838;-36.317002463414;-32.1492160122449;-29.9262478352235;-27.1870429885966;--;--;--
110;-39.8874036181765;-35.1301344142823;-32.5927780874561;-29.4662081402163;-37.6089311189159;-33.2621481928131;-30.9437178808089;-28.0868960589749;--;--;--
120;-41.0584911360313;-36.1378173309029;-33.5133136941103;-30.2793707187637;-38.7800186367708;-34.2698311094337;-31.8642534874632;-28.9000586375223;-19.1870866433571;-21.1870866433571;-22.1870866433571
130;-42.1085996922165;-37.0401133655201;-34.3367773488509;-31.0057054022997;-39.830127192956;-35.172127144051;-32.6877171422037;-29.6263933210583;;;
140;-43.0375954444501;-37.8368889675127;-35.0630356594799;-31.6450789828178;-40.7591229451895;-35.9689027460435;-33.4139754528328;-30.2657669015764;;;
150;-43.8453507447394;-38.5280168714045;-35.6919615762558;-32.1973646758765;-41.5668782454789;-36.6600306499353;-34.0429013696087;-30.8180525946352;;;
