# Supplementary material for: Periclase deforms more slowly than bridgmanite under mantle conditions
Source: Nature. 2023 Jan 11;613(7943):303–7. doi: 10.1038/s41586-022-05410-9 (PMC9834053; doi:10.1038/s41586-022-05410-9)
Supplement: Supplementary file 7 — Source Data Extended Data Fig. 3 [file 41586_2022_5410_MOESM7_ESM.csv]

Stress	30GPa	30GPa	30GPa	30GPa	30 GPa	30 GPa	Stress	Fit Yoo02	Stress	Fit Y94	*	Stress	60GPa	60GPa	60GPa	60GPa	60 GPa	60 GPa	Stress	Fit Yoo02	Stress	Fit Y94	*	Stress	90GPa	90GPa	90GPa	90GPa	90GPa	90GPa	Stress	Fit Y94	Stress	Fit Yoo02	*	Stress	120GPa	120GPa	120GPa	120GPa	120GPa	120GPa	Stress	Fit Yoo02	Stress	Fit Y94
MPa							MPa		MPa		*	MPa							MPa		MPa		*	MPa							MPa		MPa		*	MPa							MPa		MPa
	Yoo02	error bar in log	Y94	error bar in log	Xv=10-3	Xv=10-6		30GPa		30GPa	*		Yoo02	error bar in log	Y94	error bar in log	Xv=10-3	Xv=10-6		60GPa		60GPa	*		Yoo02	error bar in log	Y94	error bar in log	Xv=10-3	Xv=10-6		90GPa		90GPa	*		Yoo02	error bar in log	Y94	error bar in log	Xv=10-3	Xv=10-6		90GPa		90GPa
10000000	-14.6149415568679	0.265008111684998	-16.1381942647528	0.742953624173379	-11.1294675295662	-14.1294675295662	10000000	-14.6332115055094	10000000	-16.7332924710727	*	10000000	-18.5823539596916	0.48566453289727	-19.4626179368774	0.219903216415808	-11.9283701882954	-14.9283701882954	10000000	-17.8849724755912	10000000	-19.4488162879227	*	10000000	-20.7453008040725	0.641079406136031	-21.5844821210078	0.330086229988416	-12.4031086958254	-15.4031086958254	10000000	-20.3846884338968	10000000	-21.5757921218947	*	10000000	-21.2890162651801	0.32934094656536	-21.4355228416746	0.548686634640136	-13.7059802080818	-16.7059802080818	10000000	-20.8367639159791	10000000	-21.5192634771282
20000000	-14.2992484150522	0.719122891935578	-15.6166983743349	0.489729266969048	-10.1990175079801	-13.1990175079801	10027144.3839669	-14.6295619730739	10027144.3839669	-16.7296429386372	*	20000000	-17.3005275471329	0.531812641992988	-18.6706914704087	0.473524116762941	-10.9984165273811	-13.9984165273811	10027144.3839669	-17.8813229431557	10027144.3839669	-19.4451667554872	*	20000000	-20.3179665362996	0.523772435178251	-20.5747749820154	0.320956662910301	-11.4734375425681	-14.4734375425681	10027144.3839669	-20.3810389014613	10027144.3839669	-21.5721425894592	*	20000000	-20.4502044442972	0.36565904667754	-20.9383222137055	0.343956953512297	-12.7765423515609	-15.7765423515609	10027144.3839669	-20.8331143835436	10027144.3839669	-21.5156139446927
30000000	-12.672979095269	0.214835282824327	-15.4642340679408	0.648661706118492	-9.65390186424586	-12.6539018642459	10054362.449692	-14.6259124406384	10054362.449692	-16.7259934062017	*	30000000	-15.735008493932	0.309240561672005	-17.7110645858603	0.40236894052738	-10.4536220414996	-13.4536220414996	10054362.449692	-17.8776734107201	10054362.449692	-19.4415172230517	*	30000000	-18.7877138246001	0.238361442822136	-20.0660617457874	0.352763327900092	-10.9288255765448	-13.9288255765448	10054362.449692	-20.3773893690258	10054362.449692	-21.5684930570237	*	30000000	-19.5186608691809	0.357746314559791	-20.0234928412613	0.331964711502767	-12.2320809644343	-15.2320809644343	10054362.449692	-20.8294648511081	10054362.449692	-21.5119644122572
40000000	-12.7095810040209	0.348664820135201	-15.0560257498786	0.517704055828672	-9.26672725501821	-12.2667272550182	10081654.3971796	-14.6222629082029	10081654.3971796	-16.7223438737662	*	40000000	-15.5179121425793	0.356000902905899	-17.4907533781773	0.488045703771377	-10.0666909865549	-13.0666909865549	10081654.3971796	-17.8740238782846	10081654.3971796	-19.4378676906162	*	40000000	-18.3486410480327	0.404679244990431	-19.521511340511	0.354550122458899	-10.5420327968945	-13.5420327968945	10081654.3971796	-20.3737398365903	10081654.3971796	-21.5648435245882	*	40000000	-19.17061983023	0.295519788029628	-19.7684032492281	0.498624645605959	-11.845402185057	-14.845402185057	10081654.3971796	-20.8258153186726	10081654.3971796	-21.5083148798217
50000000	-12.7095810040209	0.348664820135201	-15.0215822614136	0.551102859701363	-8.96616309829626	-11.9661630982963	10109020.4269775	-14.6186133757674	10109020.4269775	-16.7186943413307	*	50000000	-15.4668179051675	0.230291551548876	-17.4128212875755	0.282753825616779	-9.76632554851376	-12.7663255485138	10109020.4269775	-17.8703743458491	10109020.4269775	-19.4342181581806	*	50000000	-18.0281276381938	0.32358522471137	-19.5652711922063	0.183363061191244	-10.2417800892085	-13.2417800892085	10109020.4269775	-20.3700903041548	10109020.4269775	-21.5611939921527	*	50000000	-18.0591521433465	0.189820420512304	-19.3470661031051	0.175815622397485	-11.5452423682832	-14.5452423682832	10109020.4269775	-20.8221657862371	10109020.4269775	-21.5046653473861
100000000	-11.8602669618051	0.338502766768541	-13.6627966384959	1.07348682731926	-8.03102301332914	-11.0310230133291	10136460.7401775	-14.6149638433318	10136460.7401775	-16.7150448088952	*	100000000	-15.3552530822935	0.813190838133099	-16.1421595555498	0.431059192805431	-8.83186455003355	-11.8318645500336	10136460.7401775	-17.8667248134136	10136460.7401775	-19.4305686257451	*	100000000	-17.6229664344634	0.568745211977185	-18.4517344379531	0.565175951276518	-9.3077037176817	-12.3077037176817	10136460.7401775	-20.3664407717192	10136460.7401775	-21.5575444597172	*	100000000	-17.4965752586635	0.573096712085662	-18.3576207641775	0.598356024068427	-10.6114826023937	-13.6114826023937	10136460.7401775	-20.8185162538016	10136460.7401775	-21.5010158149506
150000000	-11.6717172570702	0.420639393081988	-12.9384880519262	1.47014159701463	-7.48284267482196	-10.482842674822	10163975.5384172	-14.6113143108963	10163975.5384172	-16.7113952764596	*	150000000	-14.588145030761	0.181011737654847	-15.8472857665702	0.3034520773823	-8.28413135478183	-11.2841313547818	10163975.5384172	-17.8630752809781	10163975.5384172	-19.4269190933096	*	150000000	-16.3865027917019	1.49180961054267	-17.7335169745932	0.295224047489616	-8.7602232656381	-11.7602232656381	10163975.5384172	-20.3627912392837	10163975.5384172	-21.5538949272817	*	150000000	-16.6817738351352	0.470854479570161	-17.5730715609248	0.404096641228915	-10.0642099178186	-13.0642099178186	10163975.5384172	-20.8148667213661	10163975.5384172	-21.4973662825151
			--				10191565.0238817	-14.6076647784608	10191565.0238817	-16.7077457440241	*				--				10191565.0238817	-17.8594257485426	10191565.0238817	-19.4232695608741	*				--				10191565.0238817	-20.3591417068482	10191565.0238817	-21.5502453948462	*				--				10191565.0238817	-20.8112171889306	10191565.0238817	-21.4937167500796
			--				10219229.3993049	-14.6040152460253	10219229.3993049	-16.7040962115886	*				--				10219229.3993049	-17.8557762161071	10219229.3993049	-19.4196200284386	*				--				10219229.3993049	-20.3554921744127	10219229.3993049	-21.5465958624107	*				--				10219229.3993049	-20.8075676564951	10219229.3993049	-21.4900672176441
			--				10246968.867971	-14.6003657135898	10246968.867971	-16.7004466791531	*				--				10246968.867971	-17.8521266836716	10246968.867971	-19.4159704960031	*				--				10246968.867971	-20.3518426419772	10246968.867971	-21.5429463299752	*				--				10246968.867971	-20.8039181240595	10246968.867971	-21.4864176852086
			--				10274783.6337159	-14.5967161811543	10274783.6337159	-16.6967971467176	*				--				10274783.6337159	-17.8484771512361	10274783.6337159	-19.4123209635676	*				--				10274783.6337159	-20.3481931095417	10274783.6337159	-21.5392967975396	*				--				10274783.6337159	-20.800268591624	10274783.6337159	-21.4827681527731
							10302673.900929	-14.5930666487188	10302673.900929	-16.6931476142821	*								10302673.900929	-17.8448276188006	10302673.900929	-19.4086714311321	*								10302673.900929	-20.3445435771062	10302673.900929	-21.5356472651041	*								10302673.900929	-20.7966190591885	10302673.900929	-21.4791186203376
							10330639.8745543	-14.5894171162833	10330639.8745543	-16.6894980818466	*								10330639.8745543	-17.8411780863651	10330639.8745543	-19.4050218986966	*								10330639.8745543	-20.3408940446707	10330639.8745543	-21.5319977326686	*								10330639.8745543	-20.792969526753	10330639.8745543	-21.4754690879021
							10358681.7600922	-14.5857675838478	10358681.7600922	-16.6858485494111	*								10358681.7600922	-17.8375285539296	10358681.7600922	-19.4013723662611	*								10358681.7600922	-20.3372445122352	10358681.7600922	-21.5283482002331	*								10358681.7600922	-20.7893199943175	10358681.7600922	-21.4718195554666
							10386799.7636009	-14.5821180514123	10386799.7636009	-16.6821990169756	*								10386799.7636009	-17.8338790214941	10386799.7636009	-19.3977228338256	*								10386799.7636009	-20.3335949797997	10386799.7636009	-21.5246986677976	*								10386799.7636009	-20.785670461882	10386799.7636009	-21.4681700230311
							10414994.0916979	-14.5784685189768	10414994.0916979	-16.6785494845401	*								10414994.0916979	-17.8302294890585	10414994.0916979	-19.3940733013901	*								10414994.0916979	-20.3299454473642	10414994.0916979	-21.5210491353621	*								10414994.0916979	-20.7820209294465	10414994.0916979	-21.4645204905956
							10443264.9515618	-14.5748189865413	10443264.9515618	-16.6748999521046	*								10443264.9515618	-17.826579956623	10443264.9515618	-19.3904237689545	*								10443264.9515618	-20.3262959149287	10443264.9515618	-21.5173996029266	*								10443264.9515618	-20.778371397011	10443264.9515618	-21.46087095816
							10471612.5509331	-14.5711694541057	10471612.5509331	-16.6712504196691	*								10471612.5509331	-17.8229304241875	10471612.5509331	-19.386774236519	*								10471612.5509331	-20.3226463824932	10471612.5509331	-21.5137500704911	*								10471612.5509331	-20.7747218645755	10471612.5509331	-21.4572214257245
							10500037.0981167	-14.5675199216702	10500037.0981167	-16.6676008872335	*								10500037.0981167	-17.819280891752	10500037.0981167	-19.3831247040835	*								10500037.0981167	-20.3189968500576	10500037.0981167	-21.5101005380556	*								10500037.0981167	-20.77107233214	10500037.0981167	-21.453571893289
							10528538.8019825	-14.5638703892347	10528538.8019825	-16.663951354798	*								10528538.8019825	-17.8156313593165	10528538.8019825	-19.379475171648	*								10528538.8019825	-20.3153473176221	10528538.8019825	-21.5064510056201	*								10528538.8019825	-20.7674227997045	10528538.8019825	-21.4499223608535
							10557117.8719676	-14.5602208567992	10557117.8719676	-16.6603018223625	*								10557117.8719676	-17.811981826881	10557117.8719676	-19.3758256392125	*								10557117.8719676	-20.3116977851866	10557117.8719676	-21.5028014731846	*								10557117.8719676	-20.763773267269	10557117.8719676	-21.446272828418
							10585774.5180777	-14.5565713243637	10585774.5180777	-16.656652289927	*								10585774.5180777	-17.8083322944455	10585774.5180777	-19.372176106777	*								10585774.5180777	-20.3080482527511	10585774.5180777	-21.4991519407491	*								10585774.5180777	-20.7601237348334	10585774.5180777	-21.4426232959825
							10614508.9508883	-14.5529217919282	10614508.9508883	-16.6530027574915	*								10614508.9508883	-17.80468276201	10614508.9508883	-19.3685265743415	*								10614508.9508883	-20.3043987203156	10614508.9508883	-21.4955024083135	*								10614508.9508883	-20.7564742023979	10614508.9508883	-21.438973763547
							10643321.3815466	-14.5492722594927	10643321.3815466	-16.649353225056	*								10643321.3815466	-17.8010332295745	10643321.3815466	-19.364877041906	*								10643321.3815466	-20.3007491878801	10643321.3815466	-21.491852875878	*								10643321.3815466	-20.7528246699624	10643321.3815466	-21.4353242311115
							10672212.021773	-14.5456227270572	10672212.021773	-16.6457036926205	*								10672212.021773	-17.797383697139	10672212.021773	-19.3612275094705	*								10672212.021773	-20.2970996554446	10672212.021773	-21.4882033434425	*								10672212.021773	-20.7491751375269	10672212.021773	-21.431674698676
							10701181.0838626	-14.5419731946217	10701181.0838626	-16.642054160185	*								10701181.0838626	-17.7937341647035	10701181.0838626	-19.357577977035	*								10701181.0838626	-20.2934501230091	10701181.0838626	-21.484553811007	*								10701181.0838626	-20.7455256050914	10701181.0838626	-21.4280251662405
							10730228.7806866	-14.5383236621862	10730228.7806866	-16.6384046277495	*								10730228.7806866	-17.790084632268	10730228.7806866	-19.3539284445995	*								10730228.7806866	-20.2898005905736	10730228.7806866	-21.4809042785715	*								10730228.7806866	-20.7418760726559	10730228.7806866	-21.424375633805
							10759355.3256942	-14.5346741297507	10759355.3256942	-16.634755095314	*								10759355.3256942	-17.7864350998324	10759355.3256942	-19.350278912164	*								10759355.3256942	-20.2861510581381	10759355.3256942	-21.477254746136	*								10759355.3256942	-20.7382265402204	10759355.3256942	-21.4207261013695
							10788560.9329139	-14.5310245973152	10788560.9329139	-16.6311055628785	*								10788560.9329139	-17.7827855673969	10788560.9329139	-19.3466293797285	*								10788560.9329139	-20.2825015257026	10788560.9329139	-21.4736052137005	*								10788560.9329139	-20.7345770077849	10788560.9329139	-21.4170765689339
							10817845.8169552	-14.5273750648796	10817845.8169552	-16.627456030443	*								10817845.8169552	-17.7791360349614	10817845.8169552	-19.3429798472929	*								10817845.8169552	-20.2788519932671	10817845.8169552	-21.469955681265	*								10817845.8169552	-20.7309274753494	10817845.8169552	-21.4134270364984
							10847210.1930103	-14.5237255324441	10847210.1930103	-16.6238064980074	*								10847210.1930103	-17.7754865025259	10847210.1930103	-19.3393303148574	*								10847210.1930103	-20.2752024608315	10847210.1930103	-21.4663061488295	*								10847210.1930103	-20.7272779429139	10847210.1930103	-21.4097775040629
							10876654.2768552	-14.5200760000086	10876654.2768552	-16.6201569655719	*								10876654.2768552	-17.7718369700904	10876654.2768552	-19.3356807824219	*								10876654.2768552	-20.271552928396	10876654.2768552	-21.462656616394	*								10876654.2768552	-20.7236284104784	10876654.2768552	-21.4061279716274
							10906178.2848518	-14.5164264675731	10906178.2848518	-16.6165074331364	*								10906178.2848518	-17.7681874376549	10906178.2848518	-19.3320312499864	*								10906178.2848518	-20.2679033959605	10906178.2848518	-21.4590070839585	*								10906178.2848518	-20.7199788780429	10906178.2848518	-21.4024784391919
							10935782.4339494	-14.5127769351376	10935782.4339494	-16.6128579007009	*								10935782.4339494	-17.7645379052194	10935782.4339494	-19.3283817175509	*								10935782.4339494	-20.264253863525	10935782.4339494	-21.455357551523	*								10935782.4339494	-20.7163293456074	10935782.4339494	-21.3988289067564
							10965466.941686	-14.5091274027021	10965466.941686	-16.6092083682654	*								10965466.941686	-17.7608883727839	10965466.941686	-19.3247321851154	*								10965466.941686	-20.2606043310895	10965466.941686	-21.4517080190874	*								10965466.941686	-20.7126798131718	10965466.941686	-21.3951793743209
							10995232.0261902	-14.5054778702666	10995232.0261902	-16.6055588358299	*								10995232.0261902	-17.7572388403484	10995232.0261902	-19.3210826526799	*								10995232.0261902	-20.256954798654	10995232.0261902	-21.4480584866519	*								10995232.0261902	-20.7090302807363	10995232.0261902	-21.3915298418854
							11025077.9061826	-14.5018283378311	11025077.9061826	-16.6019093033944	*								11025077.9061826	-17.7535893079129	11025077.9061826	-19.3174331202444	*								11025077.9061826	-20.2533052662185	11025077.9061826	-21.4444089542164	*								11025077.9061826	-20.7053807483008	11025077.9061826	-21.3878803094499
							11055004.8009777	-14.4981788053956	11055004.8009777	-16.5982597709589	*								11055004.8009777	-17.7499397754774	11055004.8009777	-19.3137835878089	*								11055004.8009777	-20.249655733783	11055004.8009777	-21.4407594217809	*								11055004.8009777	-20.7017312158653	11055004.8009777	-21.3842307770144
							11085012.9304851	-14.4945292729601	11085012.9304851	-16.5946102385234	*								11085012.9304851	-17.7462902430419	11085012.9304851	-19.3101340553734	*								11085012.9304851	-20.2460062013475	11085012.9304851	-21.4371098893454	*								11085012.9304851	-20.6980816834298	11085012.9304851	-21.3805812445789
							11115102.5152114	-14.4908797405246	11115102.5152114	-16.5909607060879	*								11115102.5152114	-17.7426407106064	11115102.5152114	-19.3064845229379	*								11115102.5152114	-20.242356668912	11115102.5152114	-21.4334603569099	*								11115102.5152114	-20.6944321509943	11115102.5152114	-21.3769317121434
							11145273.7762618	-14.4872302080891	11145273.7762618	-16.5873111736524	*								11145273.7762618	-17.7389911781708	11145273.7762618	-19.3028349905024	*								11145273.7762618	-20.2387071364765	11145273.7762618	-21.4298108244744	*								11145273.7762618	-20.6907826185588	11145273.7762618	-21.3732821797078
							11175526.9353418	-14.4835806756536	11175526.9353418	-16.5836616412169	*								11175526.9353418	-17.7353416457353	11175526.9353418	-19.2991854580668	*								11175526.9353418	-20.235057604041	11175526.9353418	-21.4261612920389	*								11175526.9353418	-20.6871330861233	11175526.9353418	-21.3696326472723
							11205862.2147584	-14.479931143218	11205862.2147584	-16.5800121087814	*								11205862.2147584	-17.7316921132998	11205862.2147584	-19.2955359256313	*								11205862.2147584	-20.2314080716054	11205862.2147584	-21.4225117596034	*								11205862.2147584	-20.6834835536878	11205862.2147584	-21.3659831148368
							11236279.8374221	-14.4762816107825	11236279.8374221	-16.5763625763458	*								11236279.8374221	-17.7280425808643	11236279.8374221	-19.2918863931958	*								11236279.8374221	-20.2277585391699	11236279.8374221	-21.4188622271679	*								11236279.8374221	-20.6798340212523	11236279.8374221	-21.3623335824013
							11266780.0268488	-14.472632078347	11266780.0268488	-16.5727130439103	*								11266780.0268488	-17.7243930484288	11266780.0268488	-19.2882368607603	*								11266780.0268488	-20.2241090067344	11266780.0268488	-21.4152126947324	*								11266780.0268488	-20.6761844888168	11266780.0268488	-21.3586840499658
							11297363.0071608	-14.4689825459115	11297363.0071608	-16.5690635114748	*								11297363.0071608	-17.7207435159933	11297363.0071608	-19.2845873283248	*								11297363.0071608	-20.2204594742989	11297363.0071608	-21.4115631622969	*								11297363.0071608	-20.6725349563812	11297363.0071608	-21.3550345175303
							11328029.0030888	-14.465333013476	11328029.0030888	-16.5654139790393	*								11328029.0030888	-17.7170939835578	11328029.0030888	-19.2809377958893	*								11328029.0030888	-20.2168099418634	11328029.0030888	-21.4079136298614	*								11328029.0030888	-20.6688854239457	11328029.0030888	-21.3513849850948
							11358778.2399736	-14.4616834810405	11358778.2399736	-16.5617644466038	*								11358778.2399736	-17.7134444511223	11358778.2399736	-19.2772882634538	*								11358778.2399736	-20.2131604094279	11358778.2399736	-21.4042640974258	*								11358778.2399736	-20.6652358915102	11358778.2399736	-21.3477354526593
							11389610.9437677	-14.458033948605	11389610.9437677	-16.5581149141683	*								11389610.9437677	-17.7097949186868	11389610.9437677	-19.2736387310183	*								11389610.9437677	-20.2095108769924	11389610.9437677	-21.4006145649903	*								11389610.9437677	-20.6615863590747	11389610.9437677	-21.3440859202238
							11420527.3410369	-14.4543844161695	11420527.3410369	-16.5544653817328	*								11420527.3410369	-17.7061453862513	11420527.3410369	-19.2699891985828	*								11420527.3410369	-20.2058613445569	11420527.3410369	-21.3969650325548	*								11420527.3410369	-20.6579368266392	11420527.3410369	-21.3404363877883
							11451527.6589618	-14.450734883734	11451527.6589618	-16.5508158492973	*								11451527.6589618	-17.7024958538158	11451527.6589618	-19.2663396661473	*								11451527.6589618	-20.2022118121214	11451527.6589618	-21.3933155001193	*								11451527.6589618	-20.6542872942037	11451527.6589618	-21.3367868553528
							11482612.1253401	-14.4470853512985	11482612.1253401	-16.5471663168618	*								11482612.1253401	-17.6988463213803	11482612.1253401	-19.2626901337118	*								11482612.1253401	-20.1985622796859	11482612.1253401	-21.3896659676838	*								11482612.1253401	-20.6506377617682	11482612.1253401	-21.3331373229173
							11513780.9685875	-14.443435818863	11513780.9685875	-16.5435167844263	*								11513780.9685875	-17.6951967889447	11513780.9685875	-19.2590406012763	*								11513780.9685875	-20.1949127472504	11513780.9685875	-21.3860164352483	*								11513780.9685875	-20.6469882293327	11513780.9685875	-21.3294877904818
							11545034.4177397	-14.4397862864275	11545034.4177397	-16.5398672519908	*								11545034.4177397	-17.6915472565092	11545034.4177397	-19.2553910688407	*								11545034.4177397	-20.1912632148149	11545034.4177397	-21.3823669028128	*								11545034.4177397	-20.6433386968972	11545034.4177397	-21.3258382580462
							11576372.7024544	-14.4361367539919	11576372.7024544	-16.5362177195553	*								11576372.7024544	-17.6878977240737	11576372.7024544	-19.2517415364052	*								11576372.7024544	-20.1876136823793	11576372.7024544	-21.3787173703773	*								11576372.7024544	-20.6396891644617	11576372.7024544	-21.3221887256107
							11607796.0530123	-14.4324872215564	11607796.0530123	-16.5325681871197	*								11607796.0530123	-17.6842481916382	11607796.0530123	-19.2480920039697	*								11607796.0530123	-20.1839641499438	11607796.0530123	-21.3750678379418	*								11607796.0530123	-20.6360396320262	11607796.0530123	-21.3185391931752
							11639304.7003196	-14.4288376891209	11639304.7003196	-16.5289186546842	*								11639304.7003196	-17.6805986592027	11639304.7003196	-19.2444424715342	*								11639304.7003196	-20.1803146175083	11639304.7003196	-21.3714183055063	*								11639304.7003196	-20.6323900995907	11639304.7003196	-21.3148896607397
							11670898.8759089	-14.4251881566854	11670898.8759089	-16.5252691222487	*								11670898.8759089	-17.6769491267672	11670898.8759089	-19.2407929390987	*								11670898.8759089	-20.1766650850728	11670898.8759089	-21.3677687730708	*								11670898.8759089	-20.6287405671552	11670898.8759089	-21.3112401283042
							11702578.8119416	-14.4215386242499	11702578.8119416	-16.5216195898132	*								11702578.8119416	-17.6732995943317	11702578.8119416	-19.2371434066632	*								11702578.8119416	-20.1730155526373	11702578.8119416	-21.3641192406353	*								11702578.8119416	-20.6250910347196	11702578.8119416	-21.3075905958687
							11734344.741209	-14.4178890918144	11734344.741209	-16.5179700573777	*								11734344.741209	-17.6696500618962	11734344.741209	-19.2334938742277	*								11734344.741209	-20.1693660202018	11734344.741209	-21.3604697081997	*								11734344.741209	-20.6214415022841	11734344.741209	-21.3039410634332
							11766196.8971346	-14.4142395593789	11766196.8971346	-16.5143205249422	*								11766196.8971346	-17.6660005294607	11766196.8971346	-19.2298443417922	*								11766196.8971346	-20.1657164877663	11766196.8971346	-21.3568201757642	*								11766196.8971346	-20.6177919698486	11766196.8971346	-21.3002915309977
							11798135.5137752	-14.4105900269434	11798135.5137752	-16.5106709925067	*								11798135.5137752	-17.6623509970252	11798135.5137752	-19.2261948093567	*								11798135.5137752	-20.1620669553308	11798135.5137752	-21.3531706433287	*								11798135.5137752	-20.6141424374131	11798135.5137752	-21.2966419985622
							11830160.8258232	-14.4069404945079	11830160.8258232	-16.5070214600712	*								11830160.8258232	-17.6587014645897	11830160.8258232	-19.2225452769212	*								11830160.8258232	-20.1584174228953	11830160.8258232	-21.3495211108932	*								11830160.8258232	-20.6104929049776	11830160.8258232	-21.2929924661267
							11862273.0686079	-14.4032909620724	11862273.0686079	-16.5033719276357	*								11862273.0686079	-17.6550519321542	11862273.0686079	-19.2188957444857	*								11862273.0686079	-20.1547678904598	11862273.0686079	-21.3458715784577	*								11862273.0686079	-20.6068433725421	11862273.0686079	-21.2893429336912
							11894472.4780973	-14.3996414296369	11894472.4780973	-16.4997223952002	*								11894472.4780973	-17.6514023997186	11894472.4780973	-19.2152462120502	*								11894472.4780973	-20.1511183580243	11894472.4780973	-21.3422220460222	*								11894472.4780973	-20.6031938401066	11894472.4780973	-21.2856934012557
							11926759.2909003	-14.3959918972014	11926759.2909003	-16.4960728627647	*								11926759.2909003	-17.6477528672831	11926759.2909003	-19.2115966796146	*								11926759.2909003	-20.1474688255888	11926759.2909003	-21.3385725135867	*								11926759.2909003	-20.5995443076711	11926759.2909003	-21.2820438688201
							11959133.7442676	-14.3923423647658	11959133.7442676	-16.4924233303292	*								11959133.7442676	-17.6441033348476	11959133.7442676	-19.2079471471791	*								11959133.7442676	-20.1438192931533	11959133.7442676	-21.3349229811512	*								11959133.7442676	-20.5958947752356	11959133.7442676	-21.2783943363846
							11991596.0760942	-14.3886928323303	11991596.0760942	-16.4887737978937	*								11991596.0760942	-17.6404538024121	11991596.0760942	-19.2042976147436	*								11991596.0760942	-20.1401697607177	11991596.0760942	-21.3312734487157	*								11991596.0760942	-20.5922452428001	11991596.0760942	-21.2747448039491
							12024146.5249208	-14.3850432998948	12024146.5249208	-16.4851242654581	*								12024146.5249208	-17.6368042699766	12024146.5249208	-19.2006480823081	*								12024146.5249208	-20.1365202282822	12024146.5249208	-21.3276239162802	*								12024146.5249208	-20.5885957103646	12024146.5249208	-21.2710952715136
							12056785.3299355	-14.3813937674593	12056785.3299355	-16.4814747330226	*								12056785.3299355	-17.6331547375411	12056785.3299355	-19.1969985498726	*								12056785.3299355	-20.1328706958467	12056785.3299355	-21.3239743838447	*								12056785.3299355	-20.5849461779291	12056785.3299355	-21.2674457390781
							12089512.7309758	-14.3777442350238	12089512.7309758	-16.4778252005871	*								12089512.7309758	-17.6295052051056	12089512.7309758	-19.1933490174371	*								12089512.7309758	-20.1292211634112	12089512.7309758	-21.3203248514092	*								12089512.7309758	-20.5812966454935	12089512.7309758	-21.2637962066426
							12122328.96853	-14.3740947025883	12122328.96853	-16.4741756681516	*								12122328.96853	-17.6258556726701	12122328.96853	-19.1896994850016	*								12122328.96853	-20.1255716309757	12122328.96853	-21.3166753189736	*								12122328.96853	-20.577647113058	12122328.96853	-21.2601466742071
							12155234.2837395	-14.3704451701528	12155234.2837395	-16.4705261357161	*								12155234.2837395	-17.6222061402346	12155234.2837395	-19.1860499525661	*								12155234.2837395	-20.1219220985402	12155234.2837395	-21.3130257865381	*								12155234.2837395	-20.5739975806225	12155234.2837395	-21.2564971417716
							12188228.9184001	-14.3667956377173	12188228.9184001	-16.4668766032806	*								12188228.9184001	-17.6185566077991	12188228.9184001	-19.1824004201306	*								12188228.9184001	-20.1182725661047	12188228.9184001	-21.3093762541026	*								12188228.9184001	-20.570348048187	12188228.9184001	-21.2528476093361
							12221313.1149639	-14.3631461052818	12221313.1149639	-16.4632270708451	*								12221313.1149639	-17.6149070753636	12221313.1149639	-19.1787508876951	*								12221313.1149639	-20.1146230336692	12221313.1149639	-21.3057267216671	*								12221313.1149639	-20.5666985157515	12221313.1149639	-21.2491980769006
							12254487.1165411	-14.3594965728463	12254487.1165411	-16.4595775384096	*								12254487.1165411	-17.6112575429281	12254487.1165411	-19.1751013552596	*								12254487.1165411	-20.1109735012337	12254487.1165411	-21.3020771892316	*								12254487.1165411	-20.563048983316	12254487.1165411	-21.2455485444651
							12287751.1669021	-14.3558470404108	12287751.1669021	-16.4559280059741	*								12287751.1669021	-17.6076080104925	12287751.1669021	-19.1714518228241	*								12287751.1669021	-20.1073239687982	12287751.1669021	-21.2984276567961	*								12287751.1669021	-20.5593994508805	12287751.1669021	-21.2418990120296
							12321105.5104785	-14.3521975079753	12321105.5104785	-16.4522784735386	*								12321105.5104785	-17.603958478057	12321105.5104785	-19.1678022903886	*								12321105.5104785	-20.1036744363627	12321105.5104785	-21.2947781243606	*								12321105.5104785	-20.555749918445	12321105.5104785	-21.2382494795941
							12354550.3923659	-14.3485479755398	12354550.3923659	-16.4486289411031	*								12354550.3923659	-17.6003089456215	12354550.3923659	-19.164152757953	*								12354550.3923659	-20.1000249039272	12354550.3923659	-21.2911285919251	*								12354550.3923659	-20.5521003860095	12354550.3923659	-21.2345999471585
							12388086.0583247	-14.3448984431042	12388086.0583247	-16.4449794086676	*								12388086.0583247	-17.596659413186	12388086.0583247	-19.1605032255175	*								12388086.0583247	-20.0963753714917	12388086.0583247	-21.2874790594896	*								12388086.0583247	-20.548450853574	12388086.0583247	-21.230950414723
							12421712.754783	-14.3412489106687	12421712.754783	-16.441329876232	*								12421712.754783	-17.5930098807505	12421712.754783	-19.156853693082	*								12421712.754783	-20.0927258390561	12421712.754783	-21.2838295270541	*								12421712.754783	-20.5448013211385	12421712.754783	-21.2273008822875
							12455430.7288373	-14.3375993782332	12455430.7288373	-16.4376803437965	*								12455430.7288373	-17.589360348315	12455430.7288373	-19.1532041606465	*								12455430.7288373	-20.0890763066206	12455430.7288373	-21.2801799946186	*								12455430.7288373	-20.541151788703	12455430.7288373	-21.223651349852
							12489240.228255	-14.3339498457977	12489240.228255	-16.434030811361	*								12489240.228255	-17.5857108158795	12489240.228255	-19.149554628211	*								12489240.228255	-20.0854267741851	12489240.228255	-21.2765304621831	*								12489240.228255	-20.5375022562675	12489240.228255	-21.2200018174165
							12523141.501476	-14.3303003133622	12523141.501476	-16.4303812789255	*								12523141.501476	-17.582061283444	12523141.501476	-19.1459050957755	*								12523141.501476	-20.0817772417496	12523141.501476	-21.2728809297476	*								12523141.501476	-20.5338527238319	12523141.501476	-21.216352284981
							12557134.7976149	-14.3266507809267	12557134.7976149	-16.42673174649	*								12557134.7976149	-17.5784117510085	12557134.7976149	-19.14225556334	*								12557134.7976149	-20.0781277093141	12557134.7976149	-21.269231397312	*								12557134.7976149	-20.5302031913964	12557134.7976149	-21.2127027525455
							12591220.366462	-14.3230012484912	12591220.366462	-16.4230822140545	*								12591220.366462	-17.574762218573	12591220.366462	-19.1386060309045	*								12591220.366462	-20.0744781768786	12591220.366462	-21.2655818648765	*								12591220.366462	-20.5265536589609	12591220.366462	-21.20905322011
							12625398.4584859	-14.3193517160557	12625398.4584859	-16.419432681619	*								12625398.4584859	-17.5711126861375	12625398.4584859	-19.134956498469	*								12625398.4584859	-20.0708286444431	12625398.4584859	-21.261932332441	*								12625398.4584859	-20.5229041265254	12625398.4584859	-21.2054036876745
							12659669.3248351	-14.3157021836202	12659669.3248351	-16.4157831491835	*								12659669.3248351	-17.567463153702	12659669.3248351	-19.1313069660335	*								12659669.3248351	-20.0671791120076	12659669.3248351	-21.2582828000055	*								12659669.3248351	-20.5192545940899	12659669.3248351	-21.201754155239
							12694033.2173399	-14.3120526511847	12694033.2173399	-16.412133616748	*								12694033.2173399	-17.5638136212665	12694033.2173399	-19.127657433598	*								12694033.2173399	-20.0635295795721	12694033.2173399	-21.25463326757	*								12694033.2173399	-20.5156050616544	12694033.2173399	-21.1981046228035
							12728490.388514	-14.3084031187492	12728490.388514	-16.4084840843125	*								12728490.388514	-17.5601640888309	12728490.388514	-19.1240079011625	*								12728490.388514	-20.0598800471366	12728490.388514	-21.2509837351345	*								12728490.388514	-20.5119555292189	12728490.388514	-21.194455090368
							12763041.0915565	-14.3047535863136	12763041.0915565	-16.404834551877	*								12763041.0915565	-17.5565145563954	12763041.0915565	-19.1203583687269	*								12763041.0915565	-20.0562305147011	12763041.0915565	-21.247334202699	*								12763041.0915565	-20.5083059967834	12763041.0915565	-21.1908055579324
							12797685.5803539	-14.3011040538781	12797685.5803539	-16.4011850194415	*								12797685.5803539	-17.5528650239599	12797685.5803539	-19.1167088362914	*								12797685.5803539	-20.0525809822656	12797685.5803539	-21.2436846702635	*								12797685.5803539	-20.5046564643479	12797685.5803539	-21.1871560254969
							12832424.109482	-14.2974545214426	12832424.109482	-16.3975354870059	*								12832424.109482	-17.5492154915244	12832424.109482	-19.1130593038559	*								12832424.109482	-20.04893144983	12832424.109482	-21.240035137828	*								12832424.109482	-20.5010069319124	12832424.109482	-21.1835064930614
							12867256.9342075	-14.2938049890071	12867256.9342075	-16.3938859545704	*								12867256.9342075	-17.5455659590889	12867256.9342075	-19.1094097714204	*								12867256.9342075	-20.0452819173945	12867256.9342075	-21.2363856053925	*								12867256.9342075	-20.4973573994769	12867256.9342075	-21.1798569606259
							12902184.3104898	-14.2901554565716	12902184.3104898	-16.3902364221349	*								12902184.3104898	-17.5419164266534	12902184.3104898	-19.1057602389849	*								12902184.3104898	-20.041632384959	12902184.3104898	-21.232736072957	*								12902184.3104898	-20.4937078670414	12902184.3104898	-21.1762074281904
							12937206.4949834	-14.2865059241361	12937206.4949834	-16.3865868896994	*								12937206.4949834	-17.5382668942179	12937206.4949834	-19.1021107065494	*								12937206.4949834	-20.0379828525235	12937206.4949834	-21.2290865405215	*								12937206.4949834	-20.4900583346058	12937206.4949834	-21.1725578957549
							12972323.7450393	-14.2828563917006	12972323.7450393	-16.3829373572639	*								12972323.7450393	-17.5346173617824	12972323.7450393	-19.0984611741139	*								12972323.7450393	-20.034333320088	12972323.7450393	-21.2254370080859	*								12972323.7450393	-20.4864088021703	12972323.7450393	-21.1689083633194
							13007536.3187072	-14.2792068592651	13007536.3187072	-16.3792878248284	*								13007536.3187072	-17.5309678293469	13007536.3187072	-19.0948116416784	*								13007536.3187072	-20.0306837876525	13007536.3187072	-21.2217874756504	*								13007536.3187072	-20.4827592697348	13007536.3187072	-21.1652588308839
							13042844.474737	-14.2755573268296	13042844.474737	-16.3756382923929	*								13042844.474737	-17.5273182969114	13042844.474737	-19.0911621092429	*								13042844.474737	-20.027034255217	13042844.474737	-21.2181379432149	*								13042844.474737	-20.4791097372993	13042844.474737	-21.1616092984484
							13078248.4725813	-14.2719077943941	13078248.4725813	-16.3719887599574	*								13078248.4725813	-17.5236687644759	13078248.4725813	-19.0875125768074	*								13078248.4725813	-20.0233847227815	13078248.4725813	-21.2144884107794	*								13078248.4725813	-20.4754602048638	13078248.4725813	-21.1579597660129
							13113748.5723968	-14.2682582619586	13113748.5723968	-16.3683392275219	*								13113748.5723968	-17.5200192320404	13113748.5723968	-19.0838630443719	*								13113748.5723968	-20.019735190346	13113748.5723968	-21.2108388783439	*								13113748.5723968	-20.4718106724283	13113748.5723968	-21.1543102335774
							13149345.0350463	-14.2646087295231	13149345.0350463	-16.3646896950864	*								13149345.0350463	-17.5163696996048	13149345.0350463	-19.0802135119364	*								13149345.0350463	-20.0160856579105	13149345.0350463	-21.2071893459084	*								13149345.0350463	-20.4681611399928	13149345.0350463	-21.1506607011419
							13185038.1221008	-14.2609591970876	13185038.1221008	-16.3610401626509	*								13185038.1221008	-17.5127201671693	13185038.1221008	-19.0765639795009	*								13185038.1221008	-20.012436125475	13185038.1221008	-21.2035398134729	*								13185038.1221008	-20.4645116075573	13185038.1221008	-21.1470111687063
							13220828.0958412	-14.257309664652	13220828.0958412	-16.3573906302154	*								13220828.0958412	-17.5090706347338	13220828.0958412	-19.0729144470653	*								13220828.0958412	-20.0087865930395	13220828.0958412	-21.1998902810374	*								13220828.0958412	-20.4608620751218	13220828.0958412	-21.1433616362708
							13256715.2192607	-14.2536601322165	13256715.2192607	-16.3537410977798	*								13256715.2192607	-17.5054211022983	13256715.2192607	-19.0692649146298	*								13256715.2192607	-20.0051370606039	13256715.2192607	-21.1962407486019	*								13256715.2192607	-20.4572125426863	13256715.2192607	-21.1397121038353
							13292699.7560658	-14.250010599781	13292699.7560658	-16.3500915653443	*								13292699.7560658	-17.5017715698628	13292699.7560658	-19.0656153821943	*								13292699.7560658	-20.0014875281684	13292699.7560658	-21.1925912161664	*								13292699.7560658	-20.4535630102508	13292699.7560658	-21.1360625713998
							13328781.9706794	-14.2463610673455	13328781.9706794	-16.3464420329088	*								13328781.9706794	-17.4981220374273	13328781.9706794	-19.0619658497588	*								13328781.9706794	-19.9978379957329	13328781.9706794	-21.1889416837309	*								13328781.9706794	-20.4499134778153	13328781.9706794	-21.1324130389643
							13364962.1282418	-14.24271153491	13364962.1282418	-16.3427925004733	*								13364962.1282418	-17.4944725049918	13364962.1282418	-19.0583163173233	*								13364962.1282418	-19.9941884632974	13364962.1282418	-21.1852921512954	*								13364962.1282418	-20.4462639453797	13364962.1282418	-21.1287635065288
							13401240.494613	-14.2390620024745	13401240.494613	-16.3391429680378	*								13401240.494613	-17.4908229725563	13401240.494613	-19.0546667848878	*								13401240.494613	-19.9905389308619	13401240.494613	-21.1816426188599	*								13401240.494613	-20.4426144129442	13401240.494613	-21.1251139740933
							13437617.3363749	-14.235412470039	13437617.3363749	-16.3354934356023	*								13437617.3363749	-17.4871734401208	13437617.3363749	-19.0510172524523	*								13437617.3363749	-19.9868893984264	13437617.3363749	-21.1779930864243	*								13437617.3363749	-20.4389648805087	13437617.3363749	-21.1214644416578
							13474092.9208328	-14.2317629376035	13474092.9208328	-16.3318439031668	*								13474092.9208328	-17.4835239076853	13474092.9208328	-19.0473677200168	*								13474092.9208328	-19.9832398659909	13474092.9208328	-21.1743435539888	*								13474092.9208328	-20.4353153480732	13474092.9208328	-21.1178149092223
							13510667.5160177	-14.228113405168	13510667.5160177	-16.3281943707313	*								13510667.5160177	-17.4798743752498	13510667.5160177	-19.0437181875813	*								13510667.5160177	-19.9795903335554	13510667.5160177	-21.1706940215533	*								13510667.5160177	-20.4316658156377	13510667.5160177	-21.1141653767868
							13547341.3906881	-14.2244638727325	13547341.3906881	-16.3245448382958	*								13547341.3906881	-17.4762248428143	13547341.3906881	-19.0400686551458	*								13547341.3906881	-19.9759408011199	13547341.3906881	-21.1670444891178	*								13547341.3906881	-20.4280162832022	13547341.3906881	-21.1105158443513
							13584114.8143321	-14.220814340297	13584114.8143321	-16.3208953058603	*								13584114.8143321	-17.4725753103787	13584114.8143321	-19.0364191227103	*								13584114.8143321	-19.9722912686844	13584114.8143321	-21.1633949566823	*								13584114.8143321	-20.4243667507667	13584114.8143321	-21.1068663119158
							13620988.0571692	-14.2171648078615	13620988.0571692	-16.3172457734248	*								13620988.0571692	-17.4689257779432	13620988.0571692	-19.0327695902748	*								13620988.0571692	-19.9686417362489	13620988.0571692	-21.1597454242468	*								13620988.0571692	-20.4207172183312	13620988.0571692	-21.1032167794802
							13657961.3901525	-14.213515275426	13657961.3901525	-16.3135962409893	*								13657961.3901525	-17.4652762455077	13657961.3901525	-19.0291200578392	*								13657961.3901525	-19.9649922038134	13657961.3901525	-21.1560958918113	*								13657961.3901525	-20.4170676858957	13657961.3901525	-21.0995672470447
							13695035.0849705	-14.2098657429904	13695035.0849705	-16.3099467085537	*								13695035.0849705	-17.4616267130722	13695035.0849705	-19.0254705254037	*								13695035.0849705	-19.9613426713778	13695035.0849705	-21.1524463593758	*								13695035.0849705	-20.4134181534602	13695035.0849705	-21.0959177146092
							13732209.4140491	-14.2062162105549	13732209.4140491	-16.3062971761182	*								13732209.4140491	-17.4579771806367	13732209.4140491	-19.0218209929682	*								13732209.4140491	-19.9576931389423	13732209.4140491	-21.1487968269403	*								13732209.4140491	-20.4097686210247	13732209.4140491	-21.0922681821737
							13769484.6505541	-14.2025666781194	13769484.6505541	-16.3026476436827	*								13769484.6505541	-17.4543276482012	13769484.6505541	-19.0181714605327	*								13769484.6505541	-19.9540436065068	13769484.6505541	-21.1451472945048	*								13769484.6505541	-20.4061190885892	13769484.6505541	-21.0886186497382
							13806861.0683922	-14.1989171456839	13806861.0683922	-16.2989981112472	*								13806861.0683922	-17.4506781157657	13806861.0683922	-19.0145219280972	*								13806861.0683922	-19.9503940740713	13806861.0683922	-21.1414977620693	*								13806861.0683922	-20.4024695561537	13806861.0683922	-21.0849691173027
							13844338.942214	-14.1952676132484	13844338.942214	-16.2953485788117	*								13844338.942214	-17.4470285833302	13844338.942214	-19.0108723956617	*								13844338.942214	-19.9467445416358	13844338.942214	-21.1378482296338	*								13844338.942214	-20.3988200237181	13844338.942214	-21.0813195848672
							13881918.5474156	-14.1916180808129	13881918.5474156	-16.2916990463762	*								13881918.5474156	-17.4433790508947	13881918.5474156	-19.0072228632262	*								13881918.5474156	-19.9430950092003	13881918.5474156	-21.1341986971982	*								13881918.5474156	-20.3951704912826	13881918.5474156	-21.0776700524317
							13919600.1601405	-14.1879685483774	13919600.1601405	-16.2880495139407	*								13919600.1601405	-17.4397295184592	13919600.1601405	-19.0035733307907	*								13919600.1601405	-19.9394454767648	13919600.1601405	-21.1305491647627	*								13919600.1601405	-20.3915209588471	13919600.1601405	-21.0740205199962
							13957384.0572817	-14.1843190159419	13957384.0572817	-16.2843999815052	*								13957384.0572817	-17.4360799860237	13957384.0572817	-18.9999237983552	*								13957384.0572817	-19.9357959443293	13957384.0572817	-21.1268996323272	*								13957384.0572817	-20.3878714264116	13957384.0572817	-21.0703709875607
							13995270.5164842	-14.1806694835064	13995270.5164842	-16.2807504490697	*								13995270.5164842	-17.4324304535882	13995270.5164842	-18.9962742659197	*								13995270.5164842	-19.9321464118938	13995270.5164842	-21.1232500998917	*								13995270.5164842	-20.3842218939761	13995270.5164842	-21.0667214551252
							14033259.8161463	-14.1770199510709	14033259.8161463	-16.2771009166342	*								14033259.8161463	-17.4287809211527	14033259.8161463	-18.9926247334842	*								14033259.8161463	-19.9284968794583	14033259.8161463	-21.1196005674562	*								14033259.8161463	-20.3805723615406	14033259.8161463	-21.0630719226897
							14071352.235422	-14.1733704186354	14071352.235422	-16.2734513841987	*								14071352.235422	-17.4251313887171	14071352.235422	-18.9889752010487	*								14071352.235422	-19.9248473470228	14071352.235422	-21.1159510350207	*								14071352.235422	-20.3769228291051	14071352.235422	-21.0594223902542
							14109548.0542232	-14.1697208861999	14109548.0542232	-16.2698018517632	*								14109548.0542232	-17.4214818562816	14109548.0542232	-18.9853256686131	*								14109548.0542232	-19.9211978145873	14109548.0542232	-21.1123015025852	*								14109548.0542232	-20.3732732966696	14109548.0542232	-21.0557728578186
							14147847.5532215	-14.1660713537643	14147847.5532215	-16.2661523193277	*								14147847.5532215	-17.4178323238461	14147847.5532215	-18.9816761361776	*								14147847.5532215	-19.9175482821517	14147847.5532215	-21.1086519701497	*								14147847.5532215	-20.3696237642341	14147847.5532215	-21.0521233253831
							14186251.0138505	-14.1624218213288	14186251.0138505	-16.2625027868921	*								14186251.0138505	-17.4141827914106	14186251.0138505	-18.9780266037421	*								14186251.0138505	-19.9138987497162	14186251.0138505	-21.1050024377142	*								14186251.0138505	-20.3659742317986	14186251.0138505	-21.0484737929476
							14224758.7183077	-14.1587722888933	14224758.7183077	-16.2588532544566	*								14224758.7183077	-17.4105332589751	14224758.7183077	-18.9743770713066	*								14224758.7183077	-19.9102492172807	14224758.7183077	-21.1013529052787	*								14224758.7183077	-20.3623246993631	14224758.7183077	-21.0448242605121
							14263370.9495563	-14.1551227564578	14263370.9495563	-16.2552037220211	*								14263370.9495563	-17.4068837265396	14263370.9495563	-18.9707275388711	*								14263370.9495563	-19.9065996848452	14263370.9495563	-21.0977033728432	*								14263370.9495563	-20.3586751669276	14263370.9495563	-21.0411747280766
							14302087.9913281	-14.1514732240223	14302087.9913281	-16.2515541895856	*								14302087.9913281	-17.4032341941041	14302087.9913281	-18.9670780064356	*								14302087.9913281	-19.9029501524097	14302087.9913281	-21.0940538404077	*								14302087.9913281	-20.355025634492	14302087.9913281	-21.0375251956411
							14340910.1281246	-14.1478236915868	14340910.1281246	-16.2479046571501	*								14340910.1281246	-17.3995846616686	14340910.1281246	-18.9634284740001	*								14340910.1281246	-19.8993006199742	14340910.1281246	-21.0904043079721	*								14340910.1281246	-20.3513761020565	14340910.1281246	-21.0338756632056
							14379837.6452199	-14.1441741591513	14379837.6452199	-16.2442551247146	*								14379837.6452199	-17.3959351292331	14379837.6452199	-18.9597789415646	*								14379837.6452199	-19.8956510875387	14379837.6452199	-21.0867547755366	*								14379837.6452199	-20.347726569621	14379837.6452199	-21.0302261307701
							14418870.8286623	-14.1405246267158	14418870.8286623	-16.2406055922791	*								14418870.8286623	-17.3922855967976	14418870.8286623	-18.9561294091291	*								14418870.8286623	-19.8920015551032	14418870.8286623	-21.0831052431011	*								14418870.8286623	-20.3440770371855	14418870.8286623	-21.0265765983346
							14458009.9652765	-14.1368750942803	14458009.9652765	-16.2369560598436	*								14458009.9652765	-17.3886360643621	14458009.9652765	-18.9524798766936	*								14458009.9652765	-19.8883520226677	14458009.9652765	-21.0794557106656	*								14458009.9652765	-20.34042750475	14458009.9652765	-21.0229270658991
							14497255.342666	-14.1332255618448	14497255.342666	-16.2333065274081	*								14497255.342666	-17.3849865319266	14497255.342666	-18.9488303442581	*								14497255.342666	-19.8847024902322	14497255.342666	-21.0758061782301	*								14497255.342666	-20.3367779723145	14497255.342666	-21.0192775334636
							14536607.2492148	-14.1295760294093	14536607.2492148	-16.2296569949726	*								14536607.2492148	-17.381336999491	14536607.2492148	-18.9451808118226	*								14536607.2492148	-19.8810529577967	14536607.2492148	-21.0721566457946	*								14536607.2492148	-20.333128439879	14536607.2492148	-21.0156280010281
							14576065.9740897	-14.1259264969738	14576065.9740897	-16.2260074625371	*								14576065.9740897	-17.3776874670555	14576065.9740897	-18.9415312793871	*								14576065.9740897	-19.8774034253612	14576065.9740897	-21.0685071133591	*								14576065.9740897	-20.3294789074435	14576065.9740897	-21.0119784685925
							14615631.8072425	-14.1222769645382	14615631.8072425	-16.2223579301016	*								14615631.8072425	-17.37403793462	14615631.8072425	-18.9378817469515	*								14615631.8072425	-19.8737538929257	14615631.8072425	-21.0648575809236	*								14615631.8072425	-20.325829375008	14615631.8072425	-21.008328936157
							14655305.039412	-14.1186274321027	14655305.039412	-16.218708397666	*								14655305.039412	-17.3703884021845	14655305.039412	-18.934232214516	*								14655305.039412	-19.8701043604901	14655305.039412	-21.0612080484881	*								14655305.039412	-20.3221798425725	14655305.039412	-21.0046794037215
							14695085.9621263	-14.1149778996672	14695085.9621263	-16.2150588652305	*								14695085.9621263	-17.366738869749	14695085.9621263	-18.9305826820805	*								14695085.9621263	-19.8664548280546	14695085.9621263	-21.0575585160526	*								14695085.9621263	-20.318530310137	14695085.9621263	-21.001029871286
							14734974.8677045	-14.1113283672317	14734974.8677045	-16.211409332795	*								14734974.8677045	-17.3630893373135	14734974.8677045	-18.926933149645	*								14734974.8677045	-19.8628052956191	14734974.8677045	-21.0539089836171	*								14734974.8677045	-20.3148807777015	14734974.8677045	-20.9973803388505
							14774972.0492597	-14.1076788347962	14774972.0492597	-16.2077598003595	*								14774972.0492597	-17.359439804878	14774972.0492597	-18.9232836172095	*								14774972.0492597	-19.8591557631836	14774972.0492597	-21.0502594511816	*								14774972.0492597	-20.3112312452659	14774972.0492597	-20.993730806415
							14815077.8007003	-14.1040293023607	14815077.8007003	-16.204110267924	*								14815077.8007003	-17.3557902724425	14815077.8007003	-18.919634084774	*								14815077.8007003	-19.8555062307481	14815077.8007003	-21.0466099187461	*								14815077.8007003	-20.3075817128304	14815077.8007003	-20.9900812739795
							14855292.4167325	-14.1003797699252	14855292.4167325	-16.2004607354885	*								14855292.4167325	-17.352140740007	14855292.4167325	-18.9159845523385	*								14855292.4167325	-19.8518566983126	14855292.4167325	-21.0429603863105	*								14855292.4167325	-20.3039321803949	14855292.4167325	-20.986431741544
							14895616.1928626	-14.0967302374897	14895616.1928626	-16.196811203053	*								14895616.1928626	-17.3484912075715	14895616.1928626	-18.912335019903	*								14895616.1928626	-19.8482071658771	14895616.1928626	-21.039310853875	*								14895616.1928626	-20.3002826479594	14895616.1928626	-20.9827822091085
							14936049.4253989	-14.0930807050542	14936049.4253989	-16.1931616706175	*								14936049.4253989	-17.344841675136	14936049.4253989	-18.9086854874675	*								14936049.4253989	-19.8445576334416	14936049.4253989	-21.0356613214395	*								14936049.4253989	-20.2966331155239	14936049.4253989	-20.979132676673
							14976592.4114541	-14.0894311726187	14976592.4114541	-16.189512138182	*								14976592.4114541	-17.3411921427005	14976592.4114541	-18.905035955032	*								14976592.4114541	-19.8409081010061	14976592.4114541	-21.032011789004	*								14976592.4114541	-20.2929835830884	14976592.4114541	-20.9754831442375
							15017245.4489473	-14.0857816401832	15017245.4489473	-16.1858626057465	*								15017245.4489473	-17.3375426102649	15017245.4489473	-18.9013864225965	*								15017245.4489473	-19.8372585685706	15017245.4489473	-21.0283622565685	*								15017245.4489473	-20.2893340506529	15017245.4489473	-20.971833611802
							15058008.8366065	-14.0821321077477	15058008.8366065	-16.182213073311	*								15058008.8366065	-17.3338930778294	15058008.8366065	-18.897736890161	*								15058008.8366065	-19.8336090361351	15058008.8366065	-21.024712724133	*								15058008.8366065	-20.2856845182174	15058008.8366065	-20.9681840793664
							15098882.8739703	-14.0784825753121	15098882.8739703	-16.1785635408755	*								15098882.8739703	-17.3302435453939	15098882.8739703	-18.8940873577254	*								15098882.8739703	-19.8299595036996	15098882.8739703	-21.0210631916975	*								15098882.8739703	-20.2820349857819	15098882.8739703	-20.9645345469309
							15139867.8613906	-14.0748330428766	15139867.8613906	-16.1749140084399	*								15139867.8613906	-17.3265940129584	15139867.8613906	-18.8904378252899	*								15139867.8613906	-19.826309971264	15139867.8613906	-21.017413659262	*								15139867.8613906	-20.2783854533464	15139867.8613906	-20.9608850144954
							15180964.1000344	-14.0711835104411	15180964.1000344	-16.1712644760044	*								15180964.1000344	-17.3229444805229	15180964.1000344	-18.8867882928544	*								15180964.1000344	-19.8226604388285	15180964.1000344	-21.0137641268265	*								15180964.1000344	-20.2747359209109	15180964.1000344	-20.9572354820599
							15222171.8918863	-14.0675339780056	15222171.8918863	-16.1676149435689	*								15222171.8918863	-17.3192949480874	15222171.8918863	-18.8831387604189	*								15222171.8918863	-19.819010906393	15222171.8918863	-21.010114594391	*								15222171.8918863	-20.2710863884754	15222171.8918863	-20.9535859496244
							15263491.5397507	-14.0638844455701	15263491.5397507	-16.1639654111334	*								15263491.5397507	-17.3156454156519	15263491.5397507	-18.8794892279834	*								15263491.5397507	-19.8153613739575	15263491.5397507	-21.0064650619555	*								15263491.5397507	-20.2674368560398	15263491.5397507	-20.9499364171889
							15304923.3472538	-14.0602349131346	15304923.3472538	-16.1603158786979	*								15304923.3472538	-17.3119958832164	15304923.3472538	-18.8758396955479	*								15304923.3472538	-19.811711841522	15304923.3472538	-21.00281552952	*								15304923.3472538	-20.2637873236043	15304923.3472538	-20.9462868847534
							15346467.618846	-14.0565853806991	15346467.618846	-16.1566663462624	*								15346467.618846	-17.3083463507809	15346467.618846	-18.8721901631124	*								15346467.618846	-19.8080623090865	15346467.618846	-20.9991659970844	*								15346467.618846	-20.2601377911688	15346467.618846	-20.9426373523179
							15388124.6598042	-14.0529358482636	15388124.6598042	-16.1530168138269	*								15388124.6598042	-17.3046968183454	15388124.6598042	-18.8685406306769	*								15388124.6598042	-19.804412776651	15388124.6598042	-20.9955164646489	*								15388124.6598042	-20.2564882587333	15388124.6598042	-20.9389878198824
							15429894.7762339	-14.0492863158281	15429894.7762339	-16.1493672813914	*								15429894.7762339	-17.3010472859099	15429894.7762339	-18.8648910982414	*								15429894.7762339	-19.8007632442155	15429894.7762339	-20.9918669322134	*								15429894.7762339	-20.2528387262978	15429894.7762339	-20.9353382874469
							15471778.2750714	-14.0456367833926	15471778.2750714	-16.1457177489559	*								15471778.2750714	-17.2973977534744	15471778.2750714	-18.8612415658059	*								15471778.2750714	-19.79711371178	15471778.2750714	-20.9882173997779	*								15471778.2750714	-20.2491891938623	15471778.2750714	-20.9316887550114
							15513775.4640864	-14.0419872509571	15513775.4640864	-16.1420682165204	*								15513775.4640864	-17.2937482210389	15513775.4640864	-18.8575920333704	*								15513775.4640864	-19.7934641793445	15513775.4640864	-20.9845678673424	*								15513775.4640864	-20.2455396614268	15513775.4640864	-20.9280392225759
							15555886.6518837	-14.0383377185216	15555886.6518837	-16.1384186840849	*								15555886.6518837	-17.2900986886033	15555886.6518837	-18.8539425009349	*								15555886.6518837	-19.789814646909	15555886.6518837	-20.9809183349069	*								15555886.6518837	-20.2418901289913	15555886.6518837	-20.9243896901404
							15598112.1479062	-14.0346881860861	15598112.1479062	-16.1347691516494	*								15598112.1479062	-17.2864491561678	15598112.1479062	-18.8502929684994	*								15598112.1479062	-19.7861651144735	15598112.1479062	-20.9772688024714	*								15598112.1479062	-20.2382405965558	15598112.1479062	-20.9207401577048
							15640452.2624364	-14.0310386536505	15640452.2624364	-16.1311196192139	*								15640452.2624364	-17.2827996237323	15640452.2624364	-18.8466434360638	*								15640452.2624364	-19.7825155820379	15640452.2624364	-20.9736192700359	*								15640452.2624364	-20.2345910641203	15640452.2624364	-20.9170906252693
							15682907.3065992	-14.027389121215	15682907.3065992	-16.1274700867783	*								15682907.3065992	-17.2791500912968	15682907.3065992	-18.8429939036283	*								15682907.3065992	-19.7788660496024	15682907.3065992	-20.9699697376004	*								15682907.3065992	-20.2309415316848	15682907.3065992	-20.9134410928338
							15725477.592364	-14.0237395887795	15725477.592364	-16.1238205543428	*								15725477.592364	-17.2755005588613	15725477.592364	-18.8393443711928	*								15725477.592364	-19.7752165171669	15725477.592364	-20.9663202051649	*								15725477.592364	-20.2272919992493	15725477.592364	-20.9097915603983
							15768163.432547	-14.020090056344	15768163.432547	-16.1201710219073	*								15768163.432547	-17.2718510264258	15768163.432547	-18.8356948387573	*								15768163.432547	-19.7715669847314	15768163.432547	-20.9626706727294	*								15768163.432547	-20.2236424668138	15768163.432547	-20.9061420279628
							15810965.1408137	-14.0164405239085	15810965.1408137	-16.1165214894718	*								15810965.1408137	-17.2682014939903	15810965.1408137	-18.8320453063218	*								15810965.1408137	-19.7679174522959	15810965.1408137	-20.9590211402939	*								15810965.1408137	-20.2199929343782	15810965.1408137	-20.9024924955273
							15853883.0316807	-14.012790991473	15853883.0316807	-16.1128719570363	*								15853883.0316807	-17.2645519615548	15853883.0316807	-18.8283957738863	*								15853883.0316807	-19.7642679198604	15853883.0316807	-20.9553716078583	*								15853883.0316807	-20.2163434019427	15853883.0316807	-20.8988429630918
							15896917.4205185	-14.0091414590375	15896917.4205185	-16.1092224246008	*								15896917.4205185	-17.2609024291193	15896917.4205185	-18.8247462414508	*								15896917.4205185	-19.7606183874249	15896917.4205185	-20.9517220754228	*								15896917.4205185	-20.2126938695072	15896917.4205185	-20.8951934306563
							15940068.6235538	-14.005491926602	15940068.6235538	-16.1055728921653	*								15940068.6235538	-17.2572528966838	15940068.6235538	-18.8210967090153	*								15940068.6235538	-19.7569688549894	15940068.6235538	-20.9480725429873	*								15940068.6235538	-20.2090443370717	15940068.6235538	-20.8915438982208
							15983336.9578715	-14.0018423941665	15983336.9578715	-16.1019233597298	*								15983336.9578715	-17.2536033642483	15983336.9578715	-18.8174471765798	*								15983336.9578715	-19.7533193225539	15983336.9578715	-20.9444230105518	*								15983336.9578715	-20.2053948046362	15983336.9578715	-20.8878943657853
							16026722.7414172	-13.998192861731	16026722.7414172	-16.0982738272943	*								16026722.7414172	-17.2499538318128	16026722.7414172	-18.8137976441443	*								16026722.7414172	-19.7496697901184	16026722.7414172	-20.9407734781163	*								16026722.7414172	-20.2017452722007	16026722.7414172	-20.8842448333498
							16070226.2929996	-13.9945433292955	16070226.2929996	-16.0946242948588	*								16070226.2929996	-17.2463042993772	16070226.2929996	-18.8101481117088	*								16070226.2929996	-19.7460202576829	16070226.2929996	-20.9371239456808	*								16070226.2929996	-20.1980957397652	16070226.2929996	-20.8805953009143
							16113847.9322929	-13.99089379686	16113847.9322929	-16.0909747624233	*								16113847.9322929	-17.2426547669417	16113847.9322929	-18.8064985792733	*								16113847.9322929	-19.7423707252474	16113847.9322929	-20.9334744132453	*								16113847.9322929	-20.1944462073297	16113847.9322929	-20.8769457684787
							16157587.9798388	-13.9872442644244	16157587.9798388	-16.0873252299878	*								16157587.9798388	-17.2390052345062	16157587.9798388	-18.8028490468377	*								16157587.9798388	-19.7387211928118	16157587.9798388	-20.9298248808098	*								16157587.9798388	-20.1907966748942	16157587.9798388	-20.8732962360432
							16201446.7570492	-13.9835947319889	16201446.7570492	-16.0836756975522	*								16201446.7570492	-17.2353557020707	16201446.7570492	-18.7991995144022	*								16201446.7570492	-19.7350716603763	16201446.7570492	-20.9261753483743	*								16201446.7570492	-20.1871471424587	16201446.7570492	-20.8696467036077
							16245424.5862085	-13.9799451995534	16245424.5862085	-16.0800261651167	*								16245424.5862085	-17.2317061696352	16245424.5862085	-18.7955499819667	*								16245424.5862085	-19.7314221279408	16245424.5862085	-20.9225258159388	*								16245424.5862085	-20.1834976100232	16245424.5862085	-20.8659971711722
							16289521.7904759	-13.9762956671179	16289521.7904759	-16.0763766326812	*								16289521.7904759	-17.2280566371997	16289521.7904759	-18.7919004495312	*								16289521.7904759	-19.7277725955053	16289521.7904759	-20.9188762835033	*								16289521.7904759	-20.1798480775877	16289521.7904759	-20.8623476387367
							16333738.6938877	-13.9726461346824	16333738.6938877	-16.0727271002457	*								16333738.6938877	-17.2244071047642	16333738.6938877	-18.7882509170957	*								16333738.6938877	-19.7241230630698	16333738.6938877	-20.9152267510678	*								16333738.6938877	-20.1761985451521	16333738.6938877	-20.8586981063012
							16378075.6213599	-13.9689966022469	16378075.6213599	-16.0690775678102	*								16378075.6213599	-17.2207575723287	16378075.6213599	-18.7846013846602	*								16378075.6213599	-19.7204735306343	16378075.6213599	-20.9115772186322	*								16378075.6213599	-20.1725490127166	16378075.6213599	-20.8550485738657
							16422532.8986905	-13.9653470698114	16422532.8986905	-16.0654280353747	*								16422532.8986905	-17.2171080398932	16422532.8986905	-18.7809518522247	*								16422532.8986905	-19.7168239981988	16422532.8986905	-20.9079276861967	*								16422532.8986905	-20.1688994802811	16422532.8986905	-20.8513990414302
							16467110.8525616	-13.9616975373759	16467110.8525616	-16.0617785029392	*								16467110.8525616	-17.2134585074577	16467110.8525616	-18.7773023197892	*								16467110.8525616	-19.7131744657633	16467110.8525616	-20.9042781537612	*								16467110.8525616	-20.1652499478456	16467110.8525616	-20.8477495089947
							16511809.8105424	-13.9580480049404	16511809.8105424	-16.0581289705037	*								16511809.8105424	-17.2098089750222	16511809.8105424	-18.7736527873537	*								16511809.8105424	-19.7095249333278	16511809.8105424	-20.9006286213257	*								16511809.8105424	-20.1616004154101	16511809.8105424	-20.8440999765592
							16556630.101091	-13.9543984725049	16556630.101091	-16.0544794380682	*								16556630.101091	-17.2061594425867	16556630.101091	-18.7700032549182	*								16556630.101091	-19.7058754008923	16556630.101091	-20.8969790888902	*								16556630.101091	-20.1579508829746	16556630.101091	-20.8404504441237
							16601572.0535572	-13.9507489400694	16601572.0535572	-16.0508299056327	*								16601572.0535572	-17.2025099101512	16601572.0535572	-18.7663537224827	*								16601572.0535572	-19.7022258684568	16601572.0535572	-20.8933295564547	*								16601572.0535572	-20.1543013505391	16601572.0535572	-20.8368009116882
							16646635.9981849	-13.9470994076339	16646635.9981849	-16.0471803731972	*								16646635.9981849	-17.1988603777156	16646635.9981849	-18.7627041900472	*								16646635.9981849	-19.6985763360213	16646635.9981849	-20.8896800240192	*								16646635.9981849	-20.1506518181036	16646635.9981849	-20.8331513792526
							16691822.2661141	-13.9434498751984	16691822.2661141	-16.0435308407617	*								16691822.2661141	-17.1952108452801	16691822.2661141	-18.7590546576116	*								16691822.2661141	-19.6949268035858	16691822.2661141	-20.8860304915837	*								16691822.2661141	-20.1470022856681	16691822.2661141	-20.8295018468171
							16737131.189384	-13.9398003427628	16737131.189384	-16.0398813083262	*								16737131.189384	-17.1915613128446	16737131.189384	-18.7554051251761	*								16737131.189384	-19.6912772711502	16737131.189384	-20.8823809591482	*								16737131.189384	-20.1433527532326	16737131.189384	-20.8258523143816
							16782563.1009349	-13.9361508103273	16782563.1009349	-16.0362317758906	*								16782563.1009349	-17.1879117804091	16782563.1009349	-18.7517555927406	*								16782563.1009349	-19.6876277387147	16782563.1009349	-20.8787314267127	*								16782563.1009349	-20.1397032207971	16782563.1009349	-20.8222027819461
							16828118.334611	-13.9325012778918	16828118.334611	-16.0325822434551	*								16828118.334611	-17.1842622479736	16828118.334611	-18.7481060603051	*								16828118.334611	-19.6839782062792	16828118.334611	-20.8750818942772	*								16828118.334611	-20.1360536883616	16828118.334611	-20.8185532495106
							16873797.2251626	-13.9288517454563	16873797.2251626	-16.0289327110196	*								16873797.2251626	-17.1806127155381	16873797.2251626	-18.7444565278696	*								16873797.2251626	-19.6803286738437	16873797.2251626	-20.8714323618417	*								16873797.2251626	-20.1324041559261	16873797.2251626	-20.8149037170751
							16919600.1082486	-13.9252022130208	16919600.1082486	-16.0252831785841	*								16919600.1082486	-17.1769631831026	16919600.1082486	-18.7408069954341	*								16919600.1082486	-19.6766791414082	16919600.1082486	-20.8677828294061	*								16919600.1082486	-20.1287546234905	16919600.1082486	-20.8112541846396
							16965527.3204391	-13.9215526805853	16965527.3204391	-16.0216336461486	*								16965527.3204391	-17.1733136506671	16965527.3204391	-18.7371574629986	*								16965527.3204391	-19.6730296089727	16965527.3204391	-20.8641332969706	*								16965527.3204391	-20.125105091055	16965527.3204391	-20.8076046522041
							17011579.1992178	-13.9179031481498	17011579.1992178	-16.0179841137131	*								17011579.1992178	-17.1696641182316	17011579.1992178	-18.7335079305631	*								17011579.1992178	-19.6693800765372	17011579.1992178	-20.8604837645351	*								17011579.1992178	-20.1214555586195	17011579.1992178	-20.8039551197686
							17057756.0829845	-13.9142536157143	17057756.0829845	-16.0143345812776	*								17057756.0829845	-17.1660145857961	17057756.0829845	-18.7298583981276	*								17057756.0829845	-19.6657305441017	17057756.0829845	-20.8568342320996	*								17057756.0829845	-20.117806026184	17057756.0829845	-20.8003055873331
							17104058.3110576	-13.9106040832788	17104058.3110576	-16.0106850488421	*								17104058.3110576	-17.1623650533606	17104058.3110576	-18.7262088656921	*								17104058.3110576	-19.6620810116662	17104058.3110576	-20.8531846996641	*								17104058.3110576	-20.1141564937485	17104058.3110576	-20.7966560548976
							17150486.2236764	-13.9069545508433	17150486.2236764	-16.0070355164066	*								17150486.2236764	-17.1587155209251	17150486.2236764	-18.7225593332566	*								17150486.2236764	-19.6584314792307	17150486.2236764	-20.8495351672286	*								17150486.2236764	-20.110506961313	17150486.2236764	-20.7930065224621
							17197040.1620039	-13.9033050184078	17197040.1620039	-16.0033859839711	*								17197040.1620039	-17.1550659884895	17197040.1620039	-18.7189098008211	*								17197040.1620039	-19.6547819467952	17197040.1620039	-20.8458856347931	*								17197040.1620039	-20.1068574288775	17197040.1620039	-20.7893569900266
							17243720.4681291	-13.8996554859723	17243720.4681291	-15.9997364515356	*								17243720.4681291	-17.151416456054	17243720.4681291	-18.7152602683855	*								17243720.4681291	-19.6511324143597	17243720.4681291	-20.8422361023576	*								17243720.4681291	-20.103207896442	17243720.4681291	-20.785707457591
							17290527.4850696	-13.8960059535367	17290527.4850696	-15.9960869191	*								17290527.4850696	-17.1477669236185	17290527.4850696	-18.71161073595	*								17290527.4850696	-19.6474828819241	17290527.4850696	-20.8385865699221	*								17290527.4850696	-20.0995583640065	17290527.4850696	-20.7820579251555
							17337461.5567741	-13.8923564211012	17337461.5567741	-15.9924373866645	*								17337461.5567741	-17.144117391183	17337461.5567741	-18.7079612035145	*								17337461.5567741	-19.6438333494886	17337461.5567741	-20.8349370374866	*								17337461.5567741	-20.095908831571	17337461.5567741	-20.77840839272
							17384523.028125	-13.8887068886657	17384523.028125	-15.988787854229	*								17384523.028125	-17.1404678587475	17384523.028125	-18.704311671079	*								17384523.028125	-19.6401838170531	17384523.028125	-20.8312875050511	*								17384523.028125	-20.0922592991355	17384523.028125	-20.7747588602845
							17431712.2449408	-13.8850573562302	17431712.2449408	-15.9851383217935	*								17431712.2449408	-17.136818326312	17431712.2449408	-18.7006621386435	*								17431712.2449408	-19.6365342846176	17431712.2449408	-20.8276379726156	*								17431712.2449408	-20.0886097667	17431712.2449408	-20.771109327849
							17479029.5539785	-13.8814078237947	17479029.5539785	-15.981488789358	*								17479029.5539785	-17.1331687938765	17479029.5539785	-18.697012606208	*								17479029.5539785	-19.6328847521821	17479029.5539785	-20.82398844018	*								17479029.5539785	-20.0849602342644	17479029.5539785	-20.7674597954135
							17526475.3029368	-13.8777582913592	17526475.3029368	-15.9778392569225	*								17526475.3029368	-17.129519261441	17526475.3029368	-18.6933630737725	*								17526475.3029368	-19.6292352197466	17526475.3029368	-20.8203389077445	*								17526475.3029368	-20.0813107018289	17526475.3029368	-20.763810262978
							17574049.8404577	-13.8741087589237	17574049.8404577	-15.974189724487	*								17574049.8404577	-17.1258697290055	17574049.8404577	-18.689713541337	*								17574049.8404577	-19.6255856873111	17574049.8404577	-20.816689375309	*								17574049.8404577	-20.0776611693934	17574049.8404577	-20.7601607305425
							17621753.5161301	-13.8704592264882	17621753.5161301	-15.9705401920515	*								17621753.5161301	-17.12222019657	17621753.5161301	-18.6860640089015	*								17621753.5161301	-19.6219361548756	17621753.5161301	-20.8130398428735	*								17621753.5161301	-20.0740116369579	17621753.5161301	-20.756511198107
							17669586.6804913	-13.8668096940527	17669586.6804913	-15.966890659616	*								17669586.6804913	-17.1185706641345	17669586.6804913	-18.682414476466	*								17669586.6804913	-19.6182866224401	17669586.6804913	-20.809390310438	*								17669586.6804913	-20.0703621045224	17669586.6804913	-20.7528616656715
							17717549.6850305	-13.8631601616172	17717549.6850305	-15.9632411271805	*								17717549.6850305	-17.114921131699	17717549.6850305	-18.6787649440305	*								17717549.6850305	-19.6146370900046	17717549.6850305	-20.8057407780025	*								17717549.6850305	-20.0667125720869	17717549.6850305	-20.749212133236
							17765642.8821908	-13.8595106291817	17765642.8821908	-15.959591594745	*								17765642.8821908	-17.1112715992634	17765642.8821908	-18.675115411595	*								17765642.8821908	-19.6109875575691	17765642.8821908	-20.802091245567	*								17765642.8821908	-20.0630630396514	17765642.8821908	-20.7455626008005
							17813866.6253722	-13.8558610967462	17813866.6253722	-15.9559420623095	*								17813866.6253722	-17.1076220668279	17813866.6253722	-18.6714658791594	*								17813866.6253722	-19.6073380251336	17813866.6253722	-20.7984417131315	*								17813866.6253722	-20.0594135072159	17813866.6253722	-20.7419130683649
							17862221.2689337	-13.8522115643106	17862221.2689337	-15.952292529874	*								17862221.2689337	-17.1039725343924	17862221.2689337	-18.6678163467239	*								17862221.2689337	-19.6036884926981	17862221.2689337	-20.794792180696	*								17862221.2689337	-20.0557639747804	17862221.2689337	-20.7382635359294
							17910707.1681963	-13.8485620318751	17910707.1681963	-15.9486429974384	*								17910707.1681963	-17.1003230019569	17910707.1681963	-18.6641668142884	*								17910707.1681963	-19.6000389602625	17910707.1681963	-20.7911426482605	*								17910707.1681963	-20.0521144423449	17910707.1681963	-20.7346140034939
							17959324.6794455	-13.8449124994396	17959324.6794455	-15.9449934650029	*								17959324.6794455	-17.0966734695214	17959324.6794455	-18.6605172818529	*								17959324.6794455	-19.596389427827	17959324.6794455	-20.787493115825	*								17959324.6794455	-20.0484649099094	17959324.6794455	-20.7309644710584
							18008074.1599341	-13.8412629670041	18008074.1599341	-15.9413439325674	*								18008074.1599341	-17.0930239370859	18008074.1599341	-18.6568677494174	*								18008074.1599341	-19.5927398953915	18008074.1599341	-20.7838435833895	*								18008074.1599341	-20.0448153774739	18008074.1599341	-20.7273149386229
							18056955.9678843	-13.8376134345686	18056955.9678843	-15.9376944001319	*								18056955.9678843	-17.0893744046504	18056955.9678843	-18.6532182169819	*								18056955.9678843	-19.589090362956	18056955.9678843	-20.780194050954	*								18056955.9678843	-20.0411658450383	18056955.9678843	-20.7236654061874
							18105970.4624909	-13.8339639021331	18105970.4624909	-15.9340448676964	*								18105970.4624909	-17.0857248722149	18105970.4624909	-18.6495686845464	*								18105970.4624909	-19.5854408305205	18105970.4624909	-20.7765445185184	*								18105970.4624909	-20.0375163126028	18105970.4624909	-20.7200158737519
							18155118.0039237	-13.8303143696976	18155118.0039237	-15.9303953352609	*								18155118.0039237	-17.0820753397794	18155118.0039237	-18.6459191521109	*								18155118.0039237	-19.581791298085	18155118.0039237	-20.7728949860829	*								18155118.0039237	-20.0338667801673	18155118.0039237	-20.7163663413164
							18204398.95333	-13.8266648372621	18204398.95333	-15.9267458028254	*								18204398.95333	-17.0784258073439	18204398.95333	-18.6422696196754	*								18204398.95333	-19.5781417656495	18204398.95333	-20.7692454536474	*								18204398.95333	-20.0302172477318	18204398.95333	-20.7127168088809
							18253813.6728376	-13.8230153048266	18253813.6728376	-15.9230962703899	*								18253813.6728376	-17.0747762749084	18253813.6728376	-18.6386200872399	*								18253813.6728376	-19.574492233214	18253813.6728376	-20.7655959212119	*								18253813.6728376	-20.0265677152963	18253813.6728376	-20.7090672764454
							18303362.5255572	-13.8193657723911	18303362.5255572	-15.9194467379544	*								18303362.5255572	-17.0711267424729	18303362.5255572	-18.6349705548044	*								18303362.5255572	-19.5708427007785	18303362.5255572	-20.7619463887764	*								18303362.5255572	-20.0229181828608	18303362.5255572	-20.7054177440099
							18353045.8755852	-13.8157162399556	18353045.8755852	-15.9157972055189	*								18353045.8755852	-17.0674772100374	18353045.8755852	-18.6313210223689	*								18353045.8755852	-19.567193168343	18353045.8755852	-20.7582968563409	*								18353045.8755852	-20.0192686504253	18353045.8755852	-20.7017682115744
							18402864.0880061	-13.8120667075201	18402864.0880061	-15.9121476730834	*								18402864.0880061	-17.0638276776018	18402864.0880061	-18.6276714899334	*								18402864.0880061	-19.5635436359075	18402864.0880061	-20.7546473239054	*								18402864.0880061	-20.0156191179898	18402864.0880061	-20.6981186791388
							18452817.5288957	-13.8084171750845	18452817.5288957	-15.9084981406479	*								18452817.5288957	-17.0601781451663	18452817.5288957	-18.6240219574978	*								18452817.5288957	-19.559894103472	18452817.5288957	-20.7509977914699	*								18452817.5288957	-20.0119695855543	18452817.5288957	-20.6944691467033
							18502906.5653233	-13.804767642649	18502906.5653233	-15.9048486082124	*								18502906.5653233	-17.0565286127308	18502906.5653233	-18.6203724250623	*								18502906.5653233	-19.5562445710364	18502906.5653233	-20.7473482590344	*								18502906.5653233	-20.0083200531188	18502906.5653233	-20.6908196142678
							18553131.5653546	-13.8011181102135	18553131.5653546	-15.9011990757768	*								18553131.5653546	-17.0528790802953	18553131.5653546	-18.6167228926268	*								18553131.5653546	-19.5525950386009	18553131.5653546	-20.7436987265989	*								18553131.5653546	-20.0046705206833	18553131.5653546	-20.6871700818323
							18603492.8980545	-13.797468577778	18603492.8980545	-15.8975495433413	*								18603492.8980545	-17.0492295478598	18603492.8980545	-18.6130733601913	*								18603492.8980545	-19.5489455061654	18603492.8980545	-20.7400491941634	*								18603492.8980545	-20.0010209882478	18603492.8980545	-20.6835205493968
							18653990.9334896	-13.7938190453425	18653990.9334896	-15.8939000109058	*								18653990.9334896	-17.0455800154243	18653990.9334896	-18.6094238277558	*								18653990.9334896	-19.5452959737299	18653990.9334896	-20.7363996617279	*								18653990.9334896	-19.9973714558123	18653990.9334896	-20.6798710169613
							18704626.042731	-13.790169512907	18704626.042731	-15.8902504784703	*								18704626.042731	-17.0419304829888	18704626.042731	-18.6057742953203	*								18704626.042731	-19.5416464412944	18704626.042731	-20.7327501292924	*								18704626.042731	-19.9937219233767	18704626.042731	-20.6762214845258
							18755398.5978572	-13.7865199804715	18755398.5978572	-15.8866009460348	*								18755398.5978572	-17.0382809505533	18755398.5978572	-18.6021247628848	*								18755398.5978572	-19.5379969088589	18755398.5978572	-20.7291005968568	*								18755398.5978572	-19.9900723909412	18755398.5978572	-20.6725719520903
							18806308.9719565	-13.782870448036	18806308.9719565	-15.8829514135993	*								18806308.9719565	-17.0346314181178	18806308.9719565	-18.5984752304493	*								18806308.9719565	-19.5343473764234	18806308.9719565	-20.7254510644213	*								18806308.9719565	-19.9864228585057	18806308.9719565	-20.6689224196548
							18857357.53913	-13.7792209156005	18857357.53913	-15.8793018811638	*								18857357.53913	-17.0309818856823	18857357.53913	-18.5948256980138	*								18857357.53913	-19.5306978439879	18857357.53913	-20.7218015319858	*								18857357.53913	-19.9827733260702	18857357.53913	-20.6652728872193
							18908544.6744943	-13.775571383165	18908544.6744943	-15.8756523487283	*								18908544.6744943	-17.0273323532468	18908544.6744943	-18.5911761655783	*								18908544.6744943	-19.5270483115524	18908544.6744943	-20.7181519995503	*								18908544.6744943	-19.9791237936347	18908544.6744943	-20.6616233547838
							18959870.7541844	-13.7719218507295	18959870.7541844	-15.8720028162928	*								18959870.7541844	-17.0236828208113	18959870.7541844	-18.5875266331428	*								18959870.7541844	-19.5233987791169	18959870.7541844	-20.7145024671148	*								18959870.7541844	-19.9754742611992	18959870.7541844	-20.6579738223483
							19011336.1553559	-13.768272318294	19011336.1553559	-15.8683532838573	*								19011336.1553559	-17.0200332883757	19011336.1553559	-18.5838771007073	*								19011336.1553559	-19.5197492466814	19011336.1553559	-20.7108529346793	*								19011336.1553559	-19.9718247287637	19011336.1553559	-20.6543242899127
							19062941.2561884	-13.7646227858585	19062941.2561884	-15.8647037514218	*								19062941.2561884	-17.0163837559402	19062941.2561884	-18.5802275682717	*								19062941.2561884	-19.5160997142459	19062941.2561884	-20.7072034022438	*								19062941.2561884	-19.9681751963282	19062941.2561884	-20.6506747574772
							19114686.4358881	-13.7609732534229	19114686.4358881	-15.8610542189863	*								19114686.4358881	-17.0127342235047	19114686.4358881	-18.5765780358362	*								19114686.4358881	-19.5124501818103	19114686.4358881	-20.7035538698083	*								19114686.4358881	-19.9645256638927	19114686.4358881	-20.6470252250417
							19166572.0746904	-13.7573237209874	19166572.0746904	-15.8574046865507	*								19166572.0746904	-17.0090846910692	19166572.0746904	-18.5729285034007	*								19166572.0746904	-19.5088006493748	19166572.0746904	-20.6999043373728	*								19166572.0746904	-19.9608761314572	19166572.0746904	-20.6433756926062
							19218598.5538629	-13.7536741885519	19218598.5538629	-15.8537551541152	*								19218598.5538629	-17.0054351586337	19218598.5538629	-18.5692789709652	*								19218598.5538629	-19.5051511169393	19218598.5538629	-20.6962548049373	*								19218598.5538629	-19.9572265990217	19218598.5538629	-20.6397261601707
							19270766.2557081	-13.7500246561164	19270766.2557081	-15.8501056216797	*								19270766.2557081	-17.0017856261982	19270766.2557081	-18.5656294385297	*								19270766.2557081	-19.5015015845038	19270766.2557081	-20.6926052725018	*								19270766.2557081	-19.9535770665861	19270766.2557081	-20.6360766277352
							19323075.5635663	-13.7463751236809	19323075.5635663	-15.8464560892442	*								19323075.5635663	-16.9981360937627	19323075.5635663	-18.5619799060942	*								19323075.5635663	-19.4978520520683	19323075.5635663	-20.6889557400663	*								19323075.5635663	-19.9499275341507	19323075.5635663	-20.6324270952997
							19375526.8618182	-13.7427255912454	19375526.8618182	-15.8428065568087	*								19375526.8618182	-16.9944865613272	19375526.8618182	-18.5583303736587	*								19375526.8618182	-19.4942025196328	19375526.8618182	-20.6853062076307	*								19375526.8618182	-19.9462780017151	19375526.8618182	-20.6287775628642
							19428120.5358881	-13.7390760588099	19428120.5358881	-15.8391570243732	*								19428120.5358881	-16.9908370288917	19428120.5358881	-18.5546808412232	*								19428120.5358881	-19.4905529871973	19428120.5358881	-20.6816566751952	*								19428120.5358881	-19.9426284692796	19428120.5358881	-20.6251280304287
							19480856.9722463	-13.7354265263744	19480856.9722463	-15.8355074919377	*								19480856.9722463	-16.9871874964562	19480856.9722463	-18.5510313087877	*								19480856.9722463	-19.4869034547618	19480856.9722463	-20.6780071427597	*								19480856.9722463	-19.9389789368441	19480856.9722463	-20.6214784979932
							19533736.5584122	-13.7317769939389	19533736.5584122	-15.8318579595022	*								19533736.5584122	-16.9835379640207	19533736.5584122	-18.5473817763522	*								19533736.5584122	-19.4832539223263	19533736.5584122	-20.6743576103242	*								19533736.5584122	-19.9353294044086	19533736.5584122	-20.6178289655577
							19586759.6829572	-13.7281274615034	19586759.6829572	-15.8282084270667	*								19586759.6829572	-16.9798884315852	19586759.6829572	-18.5437322439167	*								19586759.6829572	-19.4796043898908	19586759.6829572	-20.6707080778887	*								19586759.6829572	-19.9316798719731	19586759.6829572	-20.6141794331222
							19639926.7355074	-13.7244779290679	19639926.7355074	-15.8245588946312	*								19639926.7355074	-16.9762388991496	19639926.7355074	-18.5400827114812	*								19639926.7355074	-19.4759548574553	19639926.7355074	-20.6670585454532	*								19639926.7355074	-19.9280303395376	19639926.7355074	-20.6105299006867
							19693238.1067465	-13.7208283966324	19693238.1067465	-15.8209093621957	*								19693238.1067465	-16.9725893667141	19693238.1067465	-18.5364331790456	*								19693238.1067465	-19.4723053250198	19693238.1067465	-20.6634090130177	*								19693238.1067465	-19.9243808071021	19693238.1067465	-20.6068803682511
							19746694.1884187	-13.7171788641968	19746694.1884187	-15.8172598297602	*								19746694.1884187	-16.9689398342786	19746694.1884187	-18.5327836466101	*								19746694.1884187	-19.4686557925843	19746694.1884187	-20.6597594805822	*								19746694.1884187	-19.9207312746666	19746694.1884187	-20.6032308358156
							19800295.3733315	-13.7135293317613	19800295.3733315	-15.8136102973246	*								19800295.3733315	-16.9652903018431	19800295.3733315	-18.5291341141746	*								19800295.3733315	-19.4650062601487	19800295.3733315	-20.6561099481467	*								19800295.3733315	-19.9170817422311	19800295.3733315	-20.5995813033801
							19854042.0553587	-13.7098797993258	19854042.0553587	-15.8099607648891	*								19854042.0553587	-16.9616407694076	19854042.0553587	-18.5254845817391	*								19854042.0553587	-19.4613567277132	19854042.0553587	-20.6524604157112	*								19854042.0553587	-19.9134322097956	19854042.0553587	-20.5959317709446
							19907934.6294433	-13.7062302668903	19907934.6294433	-15.8063112324536	*								19907934.6294433	-16.9579912369721	19907934.6294433	-18.5218350493036	*								19907934.6294433	-19.4577071952777	19907934.6294433	-20.6488108832757	*								19907934.6294433	-19.9097826773601	19907934.6294433	-20.5922822385091
							19961973.4916003	-13.7025807344548	19961973.4916003	-15.8026617000181	*								19961973.4916003	-16.9543417045366	19961973.4916003	-18.5181855168681	*								19961973.4916003	-19.4540576628422	19961973.4916003	-20.6451613508402	*								19961973.4916003	-19.9061331449245	19961973.4916003	-20.5886327060736
							20016159.0389196	-13.6989312020193	20016159.0389196	-15.7990121675826	*								20016159.0389196	-16.9506921721011	20016159.0389196	-18.5145359844326	*								20016159.0389196	-19.4504081304067	20016159.0389196	-20.6415118184046	*								20016159.0389196	-19.902483612489	20016159.0389196	-20.5849831736381
							20070491.6695692	-13.6952816695838	20070491.6695692	-15.7953626351471	*								20070491.6695692	-16.9470426396656	20070491.6695692	-18.5108864519971	*								20070491.6695692	-19.4467585979712	20070491.6695692	-20.6378622859691	*								20070491.6695692	-19.8988340800535	20070491.6695692	-20.5813336412026
							20124971.7827976	-13.6916321371483	20124971.7827976	-15.7917131027116	*								20124971.7827976	-16.9433931072301	20124971.7827976	-18.5072369195616	*								20124971.7827976	-19.4431090655357	20124971.7827976	-20.6342127535336	*								20124971.7827976	-19.895184547618	20124971.7827976	-20.5776841087671
							20179599.7789371	-13.6879826047128	20179599.7789371	-15.7880635702761	*								20179599.7789371	-16.9397435747946	20179599.7789371	-18.5035873871261	*								20179599.7789371	-19.4394595331002	20179599.7789371	-20.6305632210981	*								20179599.7789371	-19.8915350151825	20179599.7789371	-20.5740345763316
							20234376.059407	-13.6843330722773	20234376.059407	-15.7844140378406	*								20234376.059407	-16.9360940423591	20234376.059407	-18.4999378546906	*								20234376.059407	-19.4358100006647	20234376.059407	-20.6269136886626	*								20234376.059407	-19.887885482747	20234376.059407	-20.5703850438961
							20289301.0267157	-13.6806835398418	20289301.0267157	-15.7807645054051	*								20289301.0267157	-16.9324445099235	20289301.0267157	-18.4962883222551	*								20289301.0267157	-19.4321604682292	20289301.0267157	-20.6232641562271	*								20289301.0267157	-19.8842359503115	20289301.0267157	-20.5667355114606
							20344375.0844647	-13.6770340074063	20344375.0844647	-15.7771149729696	*								20344375.0844647	-16.928794977488	20344375.0844647	-18.4926387898195	*								20344375.0844647	-19.4285109357937	20344375.0844647	-20.6196146237916	*								20344375.0844647	-19.880586417876	20344375.0844647	-20.563085979025
							20399598.6373507	-13.6733844749707	20399598.6373507	-15.7734654405341	*								20399598.6373507	-16.9251454450525	20399598.6373507	-18.488989257384	*								20399598.6373507	-19.4248614033582	20399598.6373507	-20.6159650913561	*								20399598.6373507	-19.8769368854405	20399598.6373507	-20.5594364465895
							20454972.091169	-13.6697349425352	20454972.091169	-15.7698159080985	*								20454972.091169	-16.921495912617	20454972.091169	-18.4853397249485	*								20454972.091169	-19.4212118709226	20454972.091169	-20.6123155589206	*								20454972.091169	-19.873287353005	20454972.091169	-20.555786914154
							20510495.8528166	-13.6660854100997	20510495.8528166	-15.766166375663	*								20510495.8528166	-16.9178463801815	20510495.8528166	-18.481690192513	*								20510495.8528166	-19.4175623384871	20510495.8528166	-20.6086660264851	*								20510495.8528166	-19.8696378205695	20510495.8528166	-20.5521373817185
							20566170.3302947	-13.6624358776642	20566170.3302947	-15.7625168432275	*								20566170.3302947	-16.914196847746	20566170.3302947	-18.4780406600775	*								20566170.3302947	-19.4139128060516	20566170.3302947	-20.6050164940496	*								20566170.3302947	-19.865988288134	20566170.3302947	-20.548487849283
							20621995.9327121	-13.6587863452287	20621995.9327121	-15.758867310792	*								20621995.9327121	-16.9105473153105	20621995.9327121	-18.474391127642	*								20621995.9327121	-19.4102632736161	20621995.9327121	-20.6013669616141	*								20621995.9327121	-19.8623387556984	20621995.9327121	-20.5448383168475
							20677973.0702883	-13.6551368127932	20677973.0702883	-15.7552177783565	*								20677973.0702883	-16.906897782875	20677973.0702883	-18.4707415952065	*								20677973.0702883	-19.4066137411806	20677973.0702883	-20.5977174291785	*								20677973.0702883	-19.8586892232629	20677973.0702883	-20.541188784412
							20734102.1543561	-13.6514872803577	20734102.1543561	-15.751568245921	*								20734102.1543561	-16.9032482504395	20734102.1543561	-18.467092062771	*								20734102.1543561	-19.4029642087451	20734102.1543561	-20.594067896743	*								20734102.1543561	-19.8550396908274	20734102.1543561	-20.5375392519765
							20790383.5973648	-13.6478377479222	20790383.5973648	-15.7479187134855	*								20790383.5973648	-16.899598718004	20790383.5973648	-18.4634425303355	*								20790383.5973648	-19.3993146763096	20790383.5973648	-20.5904183643075	*								20790383.5973648	-19.8513901583919	20790383.5973648	-20.533889719541
							20846817.8128834	-13.6441882154867	20846817.8128834	-15.74426918105	*								20846817.8128834	-16.8959491855685	20846817.8128834	-18.4597929979	*								20846817.8128834	-19.3956651438741	20846817.8128834	-20.586768831872	*								20846817.8128834	-19.8477406259564	20846817.8128834	-20.5302401871055
							20903405.2156036	-13.6405386830512	20903405.2156036	-15.7406196486145	*								20903405.2156036	-16.892299653133	20903405.2156036	-18.4561434654645	*								20903405.2156036	-19.3920156114386	20903405.2156036	-20.5831192994365	*								20903405.2156036	-19.8440910935209	20903405.2156036	-20.52659065467
							20960146.2213424	-13.6368891506157	20960146.2213424	-15.736970116179	*								20960146.2213424	-16.8886501206974	20960146.2213424	-18.452493933029	*								20960146.2213424	-19.3883660790031	20960146.2213424	-20.579469767001	*								20960146.2213424	-19.8404415610854	20960146.2213424	-20.5229411222345
							21017041.2470459	-13.6332396181802	21017041.2470459	-15.7333205837435	*								21017041.2470459	-16.8850005882619	21017041.2470459	-18.4488444005935	*								21017041.2470459	-19.3847165465676	21017041.2470459	-20.5758202345655	*								21017041.2470459	-19.8367920286499	21017041.2470459	-20.519291589799
							21074090.7107917	-13.6295900857446	21074090.7107917	-15.729671051308	*								21074090.7107917	-16.8813510558264	21074090.7107917	-18.4451948681579	*								21074090.7107917	-19.3810670141321	21074090.7107917	-20.57217070213	*								21074090.7107917	-19.8331424962144	21074090.7107917	-20.5156420573634
							21131295.0317925	-13.6259405533091	21131295.0317925	-15.7260215188725	*								21131295.0317925	-16.8777015233909	21131295.0317925	-18.4415453357224	*								21131295.0317925	-19.3774174816965	21131295.0317925	-20.5685211696945	*								21131295.0317925	-19.8294929637789	21131295.0317925	-20.5119925249279
							21188654.6303986	-13.6222910208736	21188654.6303986	-15.7223719864369	*								21188654.6303986	-16.8740519909554	21188654.6303986	-18.4378958032869	*								21188654.6303986	-19.373767949261	21188654.6303986	-20.564871637259	*								21188654.6303986	-19.8258434313434	21188654.6303986	-20.5083429924924
							21246169.9281017	-13.6186414884381	21246169.9281017	-15.7187224540014	*								21246169.9281017	-16.8704024585199	21246169.9281017	-18.4342462708514	*								21246169.9281017	-19.3701184168255	21246169.9281017	-20.5612221048235	*								21246169.9281017	-19.8221938989079	21246169.9281017	-20.5046934600569
							21303841.3475371	-13.6149919560026	21303841.3475371	-15.7150729215659	*								21303841.3475371	-16.8667529260844	21303841.3475371	-18.4305967384159	*								21303841.3475371	-19.36646888439	21303841.3475371	-20.557572572388	*								21303841.3475371	-19.8185443664723	21303841.3475371	-20.5010439276214
							21361669.3124879	-13.6113424235671	21361669.3124879	-15.7114233891304	*								21361669.3124879	-16.8631033936489	21361669.3124879	-18.4269472059804	*								21361669.3124879	-19.3628193519545	21361669.3124879	-20.5539230399525	*								21361669.3124879	-19.8148948340368	21361669.3124879	-20.4973943951859
							21419654.2478872	-13.6076928911316	21419654.2478872	-15.7077738566949	*								21419654.2478872	-16.8594538612134	21419654.2478872	-18.4232976735449	*								21419654.2478872	-19.359169819519	21419654.2478872	-20.5502735075169	*								21419654.2478872	-19.8112453016013	21419654.2478872	-20.4937448627504
							21477796.5798215	-13.6040433586961	21477796.5798215	-15.7041243242594	*								21477796.5798215	-16.8558043287779	21477796.5798215	-18.4196481411094	*								21477796.5798215	-19.3555202870835	21477796.5798215	-20.5466239750814	*								21477796.5798215	-19.8075957691658	21477796.5798215	-20.4900953303149
							21536096.7355341	-13.6003938262606	21536096.7355341	-15.7004747918239	*								21536096.7355341	-16.8521547963424	21536096.7355341	-18.4159986086739	*								21536096.7355341	-19.351870754648	21536096.7355341	-20.5429744426459	*								21536096.7355341	-19.8039462367303	21536096.7355341	-20.4864457978794
							21594555.143428	-13.5967442938251	21594555.143428	-15.6968252593884	*								21594555.143428	-16.8485052639069	21594555.143428	-18.4123490762384	*								21594555.143428	-19.3482212222125	21594555.143428	-20.5393249102104	*								21594555.143428	-19.8002967042948	21594555.143428	-20.4827962654439
							21653172.2330688	-13.5930947613896	21653172.2330688	-15.6931757269529	*								21653172.2330688	-16.8448557314714	21653172.2330688	-18.4086995438029	*								21653172.2330688	-19.344571689777	21653172.2330688	-20.5356753777749	*								21653172.2330688	-19.7966471718593	21653172.2330688	-20.4791467330084
							21711948.4351884	-13.5894452289541	21711948.4351884	-15.6895261945174	*								21711948.4351884	-16.8412061990358	21711948.4351884	-18.4050500113674	*								21711948.4351884	-19.3409221573415	21711948.4351884	-20.5320258453394	*								21711948.4351884	-19.7929976394238	21711948.4351884	-20.4754972005729
							21770884.1816879	-13.5857956965186	21770884.1816879	-15.6858766620819	*								21770884.1816879	-16.8375566666003	21770884.1816879	-18.4014004789319	*								21770884.1816879	-19.337272624906	21770884.1816879	-20.5283763129039	*								21770884.1816879	-19.7893481069883	21770884.1816879	-20.4718476681373
							21829979.9056406	-13.582146164083	21829979.9056406	-15.6822271296464	*								21829979.9056406	-16.8339071341648	21829979.9056406	-18.3977509464963	*								21829979.9056406	-19.3336230924705	21829979.9056406	-20.5247267804684	*								21829979.9056406	-19.7856985745528	21829979.9056406	-20.4681981357018
							21889236.0412955	-13.5784966316475	21889236.0412955	-15.6785775972108	*								21889236.0412955	-16.8302576017293	21889236.0412955	-18.3941014140608	*								21889236.0412955	-19.3299735600349	21889236.0412955	-20.5210772480329	*								21889236.0412955	-19.7820490421173	21889236.0412955	-20.4645486032663
							21948653.0240803	-13.574847099212	21948653.0240803	-15.6749280647753	*								21948653.0240803	-16.8266080692938	21948653.0240803	-18.3904518816253	*								21948653.0240803	-19.3263240275994	21948653.0240803	-20.5174277155974	*								21948653.0240803	-19.7783995096818	21948653.0240803	-20.4608990708308
							22008231.2906045	-13.5711975667765	22008231.2906045	-15.6712785323398	*								22008231.2906045	-16.8229585368583	22008231.2906045	-18.3868023491898	*								22008231.2906045	-19.3226744951639	22008231.2906045	-20.5137781831619	*								22008231.2906045	-19.7747499772463	22008231.2906045	-20.4572495383953
							22067971.278663	-13.567548034341	22067971.278663	-15.6676289999043	*								22067971.278663	-16.8193090044228	22067971.278663	-18.3831528167543	*								22067971.278663	-19.3190249627284	22067971.278663	-20.5101286507264	*								22067971.278663	-19.7711004448107	22067971.278663	-20.4536000059598
							22127873.4272389	-13.5638985019055	22127873.4272389	-15.6639794674688	*								22127873.4272389	-16.8156594719873	22127873.4272389	-18.3795032843188	*								22127873.4272389	-19.3153754302929	22127873.4272389	-20.5064791182908	*								22127873.4272389	-19.7674509123752	22127873.4272389	-20.4499504735243
							22187938.176507	-13.56024896947	22187938.176507	-15.6603299350333	*								22187938.176507	-16.8120099395518	22187938.176507	-18.3758537518833	*								22187938.176507	-19.3117258978574	22187938.176507	-20.5028295858553	*								22187938.176507	-19.7638013799397	22187938.176507	-20.4463009410888
							22248165.9678367	-13.5565994370345	22248165.9678367	-15.6566804025978	*								22248165.9678367	-16.8083604071163	22248165.9678367	-18.3722042194478	*								22248165.9678367	-19.3080763654219	22248165.9678367	-20.4991800534198	*								22248165.9678367	-19.7601518475042	22248165.9678367	-20.4426514086533
							22308557.2437958	-13.552949904599	22308557.2437958	-15.6530308701623	*								22308557.2437958	-16.8047108746808	22308557.2437958	-18.3685546870123	*								22308557.2437958	-19.3044268329864	22308557.2437958	-20.4955305209843	*								22308557.2437958	-19.7565023150687	22308557.2437958	-20.4390018762178
							22369112.4481531	-13.5493003721635	22369112.4481531	-15.6493813377268	*								22369112.4481531	-16.8010613422453	22369112.4481531	-18.3649051545768	*								22369112.4481531	-19.3007773005509	22369112.4481531	-20.4918809885488	*								22369112.4481531	-19.7528527826332	22369112.4481531	-20.4353523437823
							22429832.0258823	-13.545650839728	22429832.0258823	-15.6457318052913	*								22429832.0258823	-16.7974118098097	22429832.0258823	-18.3612556221413	*								22429832.0258823	-19.2971277681154	22429832.0258823	-20.4882314561133	*								22429832.0258823	-19.7492032501977	22429832.0258823	-20.4317028113468
							22490716.4231647	-13.5420013072925	22490716.4231647	-15.6420822728558	*								22490716.4231647	-16.7937622773742	22490716.4231647	-18.3576060897058	*								22490716.4231647	-19.2934782356799	22490716.4231647	-20.4845819236778	*								22490716.4231647	-19.7455537177622	22490716.4231647	-20.4280532789112
							22551766.0873929	-13.5383517748569	22551766.0873929	-15.6384327404203	*								22551766.0873929	-16.7901127449387	22551766.0873929	-18.3539565572702	*								22551766.0873929	-19.2898287032444	22551766.0873929	-20.4809323912423	*								22551766.0873929	-19.7419041853267	22551766.0873929	-20.4244037464757
							22612981.4671737	-13.5347022424214	22612981.4671737	-15.6347832079847	*								22612981.4671737	-16.7864632125032	22612981.4671737	-18.3503070248347	*								22612981.4671737	-19.2861791708088	22612981.4671737	-20.4772828588068	*								22612981.4671737	-19.7382546528912	22612981.4671737	-20.4207542140402
							22674363.0123319	-13.5310527099859	22674363.0123319	-15.6311336755492	*								22674363.0123319	-16.7828136800677	22674363.0123319	-18.3466574923992	*								22674363.0123319	-19.2825296383733	22674363.0123319	-20.4736333263713	*								22674363.0123319	-19.7346051204557	22674363.0123319	-20.4171046816047
							22735911.1739132	-13.5274031775504	22735911.1739132	-15.6274841431137	*								22735911.1739132	-16.7791641476322	22735911.1739132	-18.3430079599637	*								22735911.1739132	-19.2788801059378	22735911.1739132	-20.4699837939358	*								22735911.1739132	-19.7309555880202	22735911.1739132	-20.4134551491692
							22797626.4041874	-13.5237536451149	22797626.4041874	-15.6238346106782	*								22797626.4041874	-16.7755146151967	22797626.4041874	-18.3393584275282	*								22797626.4041874	-19.2752305735023	22797626.4041874	-20.4663342615003	*								22797626.4041874	-19.7273060555846	22797626.4041874	-20.4098056167337
							22859509.1566524	-13.5201041126794	22859509.1566524	-15.6201850782427	*								22859509.1566524	-16.7718650827612	22859509.1566524	-18.3357088950927	*								22859509.1566524	-19.2715810410668	22859509.1566524	-20.4626847290648	*								22859509.1566524	-19.7236565231491	22859509.1566524	-20.4061560842982
							22921559.8860367	-13.5164545802439	22921559.8860367	-15.6165355458072	*								22921559.8860367	-16.7682155503257	22921559.8860367	-18.3320593626572	*								22921559.8860367	-19.2679315086313	22921559.8860367	-20.4590351966292	*								22921559.8860367	-19.7200069907136	22921559.8860367	-20.4025065518627
							22983779.0483034	-13.5128050478084	22983779.0483034	-15.6128860133717	*								22983779.0483034	-16.7645660178902	22983779.0483034	-18.3284098302217	*								22983779.0483034	-19.2642819761958	22983779.0483034	-20.4553856641937	*								22983779.0483034	-19.7163574582781	22983779.0483034	-20.3988570194272
							23046167.1006533	-13.5091555153729	23046167.1006533	-15.6092364809362	*								23046167.1006533	-16.7609164854547	23046167.1006533	-18.3247602977862	*								23046167.1006533	-19.2606324437603	23046167.1006533	-20.4517361317582	*								23046167.1006533	-19.7127079258426	23046167.1006533	-20.3952074869917
							23108724.5015279	-13.5055059829374	23108724.5015279	-15.6055869485007	*								23108724.5015279	-16.7572669530192	23108724.5015279	-18.3211107653507	*								23108724.5015279	-19.2569829113248	23108724.5015279	-20.4480865993227	*								23108724.5015279	-19.7090583934071	23108724.5015279	-20.3915579545562
							23171451.7106134	-13.5018564505019	23171451.7106134	-15.6019374160652	*								23171451.7106134	-16.7536174205836	23171451.7106134	-18.3174612329152	*								23171451.7106134	-19.2533333788893	23171451.7106134	-20.4444370668872	*								23171451.7106134	-19.7054088609716	23171451.7106134	-20.3879084221207
							23234349.1888438	-13.4982069180664	23234349.1888438	-15.5982878836297	*								23234349.1888438	-16.7499678881481	23234349.1888438	-18.3138117004797	*								23234349.1888438	-19.2496838464538	23234349.1888438	-20.4407875344517	*								23234349.1888438	-19.7017593285361	23234349.1888438	-20.3842588896852
							23297417.3984041	-13.4945573856309	23297417.3984041	-15.5946383511942	*								23297417.3984041	-16.7463183557126	23297417.3984041	-18.3101621680441	*								23297417.3984041	-19.2460343140183	23297417.3984041	-20.4371380020162	*								23297417.3984041	-19.6981097961006	23297417.3984041	-20.3806093572496
							23360656.8027342	-13.4909078531953	23360656.8027342	-15.5909888187586	*								23360656.8027342	-16.7426688232771	23360656.8027342	-18.3065126356086	*								23360656.8027342	-19.2423847815827	23360656.8027342	-20.4334884695807	*								23360656.8027342	-19.6944602636651	23360656.8027342	-20.3769598248141
							23424067.8665315	-13.4872583207598	23424067.8665315	-15.5873392863231	*								23424067.8665315	-16.7390192908416	23424067.8665315	-18.3028631031731	*								23424067.8665315	-19.2387352491472	23424067.8665315	-20.4298389371452	*								23424067.8665315	-19.6908107312296	23424067.8665315	-20.3733102923786
							23487651.0557551	-13.4836087883243	23487651.0557551	-15.5836897538876	*								23487651.0557551	-16.7353697584061	23487651.0557551	-18.2992135707376	*								23487651.0557551	-19.2350857167117	23487651.0557551	-20.4261894047097	*								23487651.0557551	-19.6871611987941	23487651.0557551	-20.3696607599431
							23551406.8376289	-13.4799592558888	23551406.8376289	-15.5800402214521	*								23551406.8376289	-16.7317202259706	23551406.8376289	-18.2955640383021	*								23551406.8376289	-19.2314361842762	23551406.8376289	-20.4225398722742	*								23551406.8376289	-19.6835116663586	23551406.8376289	-20.3660112275076
							23615335.6806451	-13.4763097234533	23615335.6806451	-15.5763906890166	*								23615335.6806451	-16.7280706935351	23615335.6806451	-18.2919145058666	*								23615335.6806451	-19.2277866518407	23615335.6806451	-20.4188903398387	*								23615335.6806451	-19.679862133923	23615335.6806451	-20.3623616950721
							23679438.0545674	-13.4726601910178	23679438.0545674	-15.5727411565811	*								23679438.0545674	-16.7244211610996	23679438.0545674	-18.2882649734311	*								23679438.0545674	-19.2241371194052	23679438.0545674	-20.4152408074031	*								23679438.0545674	-19.6762126014875	23679438.0545674	-20.3587121626366
							23743714.4304349	-13.4690106585823	23743714.4304349	-15.5690916241456	*								23743714.4304349	-16.7207716286641	23743714.4304349	-18.2846154409956	*								23743714.4304349	-19.2204875869697	23743714.4304349	-20.4115912749676	*								23743714.4304349	-19.672563069052	23743714.4304349	-20.3550626302011
							23808165.2805649	-13.4653611261468	23808165.2805649	-15.5654420917101	*								23808165.2805649	-16.7171220962286	23808165.2805649	-18.2809659085601	*								23808165.2805649	-19.2168380545342	23808165.2805649	-20.4079417425321	*								23808165.2805649	-19.6689135366165	23808165.2805649	-20.3514130977656
							23872791.0785573	-13.4617115937113	23872791.0785573	-15.5617925592746	*								23872791.0785573	-16.7134725637931	23872791.0785573	-18.2773163761246	*								23872791.0785573	-19.2131885220987	23872791.0785573	-20.4042922100966	*								23872791.0785573	-19.665264004181	23872791.0785573	-20.3477635653301
							23937592.2992971	-13.4580620612758	23937592.2992971	-15.5581430268391	*								23937592.2992971	-16.7098230313576	23937592.2992971	-18.2736668436891	*								23937592.2992971	-19.2095389896632	23937592.2992971	-20.4006426776611	*								23937592.2992971	-19.6616144717455	23937592.2992971	-20.3441140328946
							24002569.4189587	-13.4544125288403	24002569.4189587	-15.5544934944036	*								24002569.4189587	-16.706173498922	24002569.4189587	-18.2700173112536	*								24002569.4189587	-19.2058894572277	24002569.4189587	-20.3969931452256	*								24002569.4189587	-19.65796493931	24002569.4189587	-20.3404645004591
							24067722.9150088	-13.4507629964048	24067722.9150088	-15.5508439619681	*								24067722.9150088	-16.7025239664865	24067722.9150088	-18.266367778818	*								24067722.9150088	-19.2022399247922	24067722.9150088	-20.3933436127901	*								24067722.9150088	-19.6543154068745	24067722.9150088	-20.3368149680235
							24133053.2662103	-13.4471134639692	24133053.2662103	-15.5471944295326	*								24133053.2662103	-16.698874434051	24133053.2662103	-18.2627182463825	*								24133053.2662103	-19.1985903923567	24133053.2662103	-20.3896940803546	*								24133053.2662103	-19.650665874439	24133053.2662103	-20.333165435588
							24198560.9526255	-13.4434639315337	24198560.9526255	-15.543544897097	*								24198560.9526255	-16.6952249016155	24198560.9526255	-18.259068713947	*								24198560.9526255	-19.1949408599211	24198560.9526255	-20.3860445479191	*								24198560.9526255	-19.6470163420035	24198560.9526255	-20.3295159031525
							24264246.45562	-13.4398143990982	24264246.45562	-15.5398953646615	*								24264246.45562	-16.69157536918	24264246.45562	-18.2554191815115	*								24264246.45562	-19.1912913274856	24264246.45562	-20.3823950154836	*								24264246.45562	-19.643366809568	24264246.45562	-20.325866370717
							24330110.2578659	-13.4361648666627	24330110.2578659	-15.536245832226	*								24330110.2578659	-16.6879258367445	24330110.2578659	-18.251769649076	*								24330110.2578659	-19.1876417950501	24330110.2578659	-20.3787454830481	*								24330110.2578659	-19.6397172771325	24330110.2578659	-20.3222168382815
							24396152.8433456	-13.4325153342272	24396152.8433456	-15.5325962997905	*								24396152.8433456	-16.684276304309	24396152.8433456	-18.2481201166405	*								24396152.8433456	-19.1839922626146	24396152.8433456	-20.3750959506126	*								24396152.8433456	-19.6360677446969	24396152.8433456	-20.318567305846
							24462374.6973552	-13.4288658017917	24462374.6973552	-15.528946767355	*								24462374.6973552	-16.6806267718735	24462374.6973552	-18.244470584205	*								24462374.6973552	-19.1803427301791	24462374.6973552	-20.371446418177	*								24462374.6973552	-19.6324182122614	24462374.6973552	-20.3149177734105
							24528776.3065079	-13.4252162693562	24528776.3065079	-15.5252972349195	*								24528776.3065079	-16.676977239438	24528776.3065079	-18.2408210517695	*								24528776.3065079	-19.1766931977436	24528776.3065079	-20.3677968857415	*								24528776.3065079	-19.6287686798259	24528776.3065079	-20.311268240975
							24595358.1587382	-13.4215667369207	24595358.1587382	-15.521647702484	*								24595358.1587382	-16.6733277070025	24595358.1587382	-18.237171519334	*								24595358.1587382	-19.1730436653081	24595358.1587382	-20.364147353306	*								24595358.1587382	-19.6251191473904	24595358.1587382	-20.3076187085395
							24662120.7433047	-13.4179172044852	24662120.7433047	-15.5179981700485	*								24662120.7433047	-16.669678174567	24662120.7433047	-18.2335219868985	*								24662120.7433047	-19.1693941328726	24662120.7433047	-20.3604978208705	*								24662120.7433047	-19.6214696149549	24662120.7433047	-20.303969176104
							24729064.5507942	-13.4142676720497	24729064.5507942	-15.514348637613	*								24729064.5507942	-16.6660286421315	24729064.5507942	-18.229872454463	*								24729064.5507942	-19.1657446004371	24729064.5507942	-20.356848288435	*								24729064.5507942	-19.6178200825194	24729064.5507942	-20.3003196436685
							24796190.0731252	-13.4106181396142	24796190.0731252	-15.5106991051775	*								24796190.0731252	-16.6623791096959	24796190.0731252	-18.2262229220275	*								24796190.0731252	-19.1620950680016	24796190.0731252	-20.3531987559995	*								24796190.0731252	-19.6141705500839	24796190.0731252	-20.296670111233
							24863497.8035513	-13.4069686071787	24863497.8035513	-15.507049572742	*								24863497.8035513	-16.6587295772604	24863497.8035513	-18.222573389592	*								24863497.8035513	-19.1584455355661	24863497.8035513	-20.349549223564	*								24863497.8035513	-19.6105210176484	24863497.8035513	-20.2930205787974
							24930988.2366654	-13.4033190747431	24930988.2366654	-15.5034000403065	*								24930988.2366654	-16.6550800448249	24930988.2366654	-18.2189238571564	*								24930988.2366654	-19.1547960031306	24930988.2366654	-20.3458996911285	*								24930988.2366654	-19.6068714852129	24930988.2366654	-20.2893710463619
							24998661.8684025	-13.3996695423076	24998661.8684025	-15.4997505078709	*								24998661.8684025	-16.6514305123894	24998661.8684025	-18.2152743247209	*								24998661.8684025	-19.151146470695	24998661.8684025	-20.342250158693	*								24998661.8684025	-19.6032219527774	24998661.8684025	-20.2857215139264
							25066519.1960439	-13.3960200098721	25066519.1960439	-15.4961009754354	*								25066519.1960439	-16.6477809799539	25066519.1960439	-18.2116247922854	*								25066519.1960439	-19.1474969382595	25066519.1960439	-20.3386006262575	*								25066519.1960439	-19.5995724203419	25066519.1960439	-20.2820719814909
							25134560.7182211	-13.3923704774366	25134560.7182211	-15.4924514429999	*								25134560.7182211	-16.6441314475184	25134560.7182211	-18.2079752598499	*								25134560.7182211	-19.143847405824	25134560.7182211	-20.334951093822	*								25134560.7182211	-19.5959228879064	25134560.7182211	-20.2784224490554
							25202786.9349187	-13.3887209450011	25202786.9349187	-15.4888019105644	*								25202786.9349187	-16.6404819150829	25202786.9349187	-18.2043257274144	*								25202786.9349187	-19.1401978733885	25202786.9349187	-20.3313015613865	*								25202786.9349187	-19.5922733554708	25202786.9349187	-20.2747729166199
							25271198.3474785	-13.3850714125656	25271198.3474785	-15.4851523781289	*								25271198.3474785	-16.6368323826474	25271198.3474785	-18.2006761949789	*								25271198.3474785	-19.136548340953	25271198.3474785	-20.327652028951	*								25271198.3474785	-19.5886238230353	25271198.3474785	-20.2711233841844
							25339795.4586033	-13.3814218801301	25339795.4586033	-15.4815028456934	*								25339795.4586033	-16.6331828502119	25339795.4586033	-18.1970266625434	*								25339795.4586033	-19.1328988085175	25339795.4586033	-20.3240024965154	*								25339795.4586033	-19.5849742905998	25339795.4586033	-20.2674738517489
							25408578.7723604	-13.3777723476946	25408578.7723604	-15.4778533132579	*								25408578.7723604	-16.6295333177764	25408578.7723604	-18.1933771301079	*								25408578.7723604	-19.129249276082	25408578.7723604	-20.3203529640799	*								25408578.7723604	-19.5813247581643	25408578.7723604	-20.2638243193134
							25477548.7941855	-13.3741228152591	25477548.7941855	-15.4742037808224	*								25477548.7941855	-16.6258837853409	25477548.7941855	-18.1897275976724	*								25477548.7941855	-19.1255997436465	25477548.7941855	-20.3167034316444	*								25477548.7941855	-19.5776752257288	25477548.7941855	-20.2601747868779
							25546706.0308861	-13.3704732828236	25546706.0308861	-15.4705542483869	*								25546706.0308861	-16.6222342529054	25546706.0308861	-18.1860780652369	*								25546706.0308861	-19.121950211211	25546706.0308861	-20.3130538992089	*								25546706.0308861	-19.5740256932933	25546706.0308861	-20.2565252544424
							25616050.9906453	-13.3668237503881	25616050.9906453	-15.4669047159514	*								25616050.9906453	-16.6185847204699	25616050.9906453	-18.1824285328014	*								25616050.9906453	-19.1183006787755	25616050.9906453	-20.3094043667734	*								25616050.9906453	-19.5703761608578	25616050.9906453	-20.2528757220069
							25685584.1830259	-13.3631742179526	25685584.1830259	-15.4632551835159	*								25685584.1830259	-16.6149351880343	25685584.1830259	-18.1787790003659	*								25685584.1830259	-19.11465114634	25685584.1830259	-20.3057548343379	*								25685584.1830259	-19.5667266284223	25685584.1830259	-20.2492261895713
							25755306.1189738	-13.359524685517	25755306.1189738	-15.4596056510804	*								25755306.1189738	-16.6112856555988	25755306.1189738	-18.1751294679303	*								25755306.1189738	-19.1110016139045	25755306.1189738	-20.3021053019024	*								25755306.1189738	-19.5630770959868	25755306.1189738	-20.2455766571358
							25825217.3108217	-13.3558751530815	25825217.3108217	-15.4559561186448	*								25825217.3108217	-16.6076361231633	25825217.3108217	-18.1714799354948	*								25825217.3108217	-19.1073520814689	25825217.3108217	-20.2984557694669	*								25825217.3108217	-19.5594275635513	25825217.3108217	-20.2419271247003
							25895318.2722932	-13.352225620646	25895318.2722932	-15.4523065862093	*								25895318.2722932	-16.6039865907278	25895318.2722932	-18.1678304030593	*								25895318.2722932	-19.1037025490334	25895318.2722932	-20.2948062370314	*								25895318.2722932	-19.5557780311158	25895318.2722932	-20.2382775922648
							25965609.518506	-13.3485760882105	25965609.518506	-15.4486570537738	*								25965609.518506	-16.6003370582923	25965609.518506	-18.1641808706238	*								25965609.518506	-19.1000530165979	25965609.518506	-20.2911567045959	*								25965609.518506	-19.5521284986803	25965609.518506	-20.2346280598293
							26036091.5659766	-13.344926555775	26036091.5659766	-15.4450075213383	*								26036091.5659766	-16.5966875258568	26036091.5659766	-18.1605313381883	*								26036091.5659766	-19.0964034841624	26036091.5659766	-20.2875071721604	*								26036091.5659766	-19.5484789662448	26036091.5659766	-20.2309785273938
							26106764.9326231	-13.3412770233395	26106764.9326231	-15.4413579889028	*								26106764.9326231	-16.5930379934213	26106764.9326231	-18.1568818057528	*								26106764.9326231	-19.0927539517269	26106764.9326231	-20.2838576397249	*								26106764.9326231	-19.5448294338092	26106764.9326231	-20.2273289949583
							26177630.1377696	-13.337627490904	26177630.1377696	-15.4377084564673	*								26177630.1377696	-16.5893884609858	26177630.1377696	-18.1532322733173	*								26177630.1377696	-19.0891044192914	26177630.1377696	-20.2802081072893	*								26177630.1377696	-19.5411799013737	26177630.1377696	-20.2236794625228
							26248687.70215	-13.3339779584685	26248687.70215	-15.4340589240318	*								26248687.70215	-16.5857389285503	26248687.70215	-18.1495827408818	*								26248687.70215	-19.0854548868559	26248687.70215	-20.2765585748538	*								26248687.70215	-19.5375303689382	26248687.70215	-20.2200299300873
							26319938.1479115	-13.330328426033	26319938.1479115	-15.4304093915963	*								26319938.1479115	-16.5820893961148	26319938.1479115	-18.1459332084463	*								26319938.1479115	-19.0818053544204	26319938.1479115	-20.2729090424183	*								26319938.1479115	-19.5338808365027	26319938.1479115	-20.2163803976518
							26391381.9986187	-13.3266788935975	26391381.9986187	-15.4267598591608	*								26391381.9986187	-16.5784398636793	26391381.9986187	-18.1422836760108	*								26391381.9986187	-19.0781558219849	26391381.9986187	-20.2692595099828	*								26391381.9986187	-19.5302313040672	26391381.9986187	-20.2127308652163
							26463019.7792576	-13.323029361162	26463019.7792576	-15.4231103267253	*								26463019.7792576	-16.5747903312438	26463019.7792576	-18.1386341435753	*								26463019.7792576	-19.0745062895494	26463019.7792576	-20.2656099775473	*								26463019.7792576	-19.5265817716317	26463019.7792576	-20.2090813327808
							26534852.0162388	-13.3193798287265	26534852.0162388	-15.4194607942898	*								26534852.0162388	-16.5711407988082	26534852.0162388	-18.1349846111398	*								26534852.0162388	-19.0708567571139	26534852.0162388	-20.2619604451118	*								26534852.0162388	-19.5229322391962	26534852.0162388	-20.2054318003452
							26606879.2374022	-13.315730296291	26606879.2374022	-15.4158112618543	*								26606879.2374022	-16.5674912663727	26606879.2374022	-18.1313350787043	*								26606879.2374022	-19.0672072246784	26606879.2374022	-20.2583109126763	*								26606879.2374022	-19.5192827067607	26606879.2374022	-20.2017822679097
							26679101.9720204	-13.3120807638554	26679101.9720204	-15.4121617294188	*								26679101.9720204	-16.5638417339372	26679101.9720204	-18.1276855462687	*								26679101.9720204	-19.0635576922428	26679101.9720204	-20.2546613802408	*								26679101.9720204	-19.5156331743252	26679101.9720204	-20.1981327354742
							26751520.7508025	-13.3084312314199	26751520.7508025	-15.4085121969832	*								26751520.7508025	-16.5601922015017	26751520.7508025	-18.1240360138332	*								26751520.7508025	-19.0599081598073	26751520.7508025	-20.2510118478053	*								26751520.7508025	-19.5119836418897	26751520.7508025	-20.1944832030387
							26824136.1058984	-13.3047816989844	26824136.1058984	-15.4048626645477	*								26824136.1058984	-16.5565426690662	26824136.1058984	-18.1203864813977	*								26824136.1058984	-19.0562586273718	26824136.1058984	-20.2473623153698	*								26824136.1058984	-19.5083341094542	26824136.1058984	-20.1908336706032
							26896948.5709023	-13.3011321665489	26896948.5709023	-15.4012131321122	*								26896948.5709023	-16.5528931366307	26896948.5709023	-18.1167369489622	*								26896948.5709023	-19.0526090949363	26896948.5709023	-20.2437127829343	*								26896948.5709023	-19.5046845770187	26896948.5709023	-20.1871841381677
							26969958.6808571	-13.2974826341134	26969958.6808571	-15.3975635996767	*								26969958.6808571	-16.5492436041952	26969958.6808571	-18.1130874165267	*								26969958.6808571	-19.0489595625008	26969958.6808571	-20.2400632504988	*								26969958.6808571	-19.5010350445831	26969958.6808571	-20.1835346057322
							27043166.9722576	-13.2938331016779	27043166.9722576	-15.3939140672412	*								27043166.9722576	-16.5455940717597	27043166.9722576	-18.1094378840912	*								27043166.9722576	-19.0453100300653	27043166.9722576	-20.2364137180632	*								27043166.9722576	-19.4973855121476	27043166.9722576	-20.1798850732967
							27116573.9830552	-13.2901835692424	27116573.9830552	-15.3902645348057	*								27116573.9830552	-16.5419445393242	27116573.9830552	-18.1057883516557	*								27116573.9830552	-19.0416604976298	27116573.9830552	-20.2327641856277	*								27116573.9830552	-19.4937359797121	27116573.9830552	-20.1762355408612
							27190180.2526616	-13.2865340368069	27190180.2526616	-15.3866150023702	*								27190180.2526616	-16.5382950068887	27190180.2526616	-18.1021388192202	*								27190180.2526616	-19.0380109651943	27190180.2526616	-20.2291146531922	*								27190180.2526616	-19.4900864472766	27190180.2526616	-20.1725860084257
							27263986.3219524	-13.2828845043714	27263986.3219524	-15.3829654699347	*								27263986.3219524	-16.5346454744532	27263986.3219524	-18.0984892867847	*								27263986.3219524	-19.0343614327588	27263986.3219524	-20.2254651207567	*								27263986.3219524	-19.4864369148411	27263986.3219524	-20.1689364759902
							27337992.7332716	-13.2792349719359	27337992.7332716	-15.3793159374992	*								27337992.7332716	-16.5309959420177	27337992.7332716	-18.0948397543492	*								27337992.7332716	-19.0307119003233	27337992.7332716	-20.2218155883212	*								27337992.7332716	-19.4827873824056	27337992.7332716	-20.1652869435547
							27412200.0304353	-13.2755854395004	27412200.0304353	-15.3756664050637	*								27412200.0304353	-16.5273464095821	27412200.0304353	-18.0911902219137	*								27412200.0304353	-19.0270623678878	27412200.0304353	-20.2181660558857	*								27412200.0304353	-19.4791378499701	27412200.0304353	-20.1616374111192
							27486608.7587357	-13.2719359070649	27486608.7587357	-15.3720168726282	*								27486608.7587357	-16.5236968771466	27486608.7587357	-18.0875406894782	*								27486608.7587357	-19.0234128354523	27486608.7587357	-20.2145165234502	*								27486608.7587357	-19.4754883175346	27486608.7587357	-20.1579878786836
							27561219.4649453	-13.2682863746293	27561219.4649453	-15.3683673401927	*								27561219.4649453	-16.5200473447111	27561219.4649453	-18.0838911570426	*								27561219.4649453	-19.0197633030167	27561219.4649453	-20.2108669910147	*								27561219.4649453	-19.4718387850991	27561219.4649453	-20.1543383462481
							27636032.6973206	-13.2646368421938	27636032.6973206	-15.3647178077571	*								27636032.6973206	-16.5163978122756	27636032.6973206	-18.0802416246071	*								27636032.6973206	-19.0161137705812	27636032.6973206	-20.2072174585792	*								27636032.6973206	-19.4681892526636	27636032.6973206	-20.1506888138126
							27711049.0056064	-13.2609873097583	27711049.0056064	-15.3610682753216	*								27711049.0056064	-16.5127482798401	27711049.0056064	-18.0765920921716	*								27711049.0056064	-19.0124642381457	27711049.0056064	-20.2035679261437	*								27711049.0056064	-19.4645397202281	27711049.0056064	-20.1470392813771
							27786268.9410399	-13.2573377773228	27786268.9410399	-15.3574187428861	*								27786268.9410399	-16.5090987474046	27786268.9410399	-18.0729425597361	*								27786268.9410399	-19.0088147057102	27786268.9410399	-20.1999183937082	*								27786268.9410399	-19.4608901877926	27786268.9410399	-20.1433897489416
							27861693.0563543	-13.2536882448873	27861693.0563543	-15.3537692104506	*								27861693.0563543	-16.5054492149691	27861693.0563543	-18.0692930273006	*								27861693.0563543	-19.0051651732747	27861693.0563543	-20.1962688612727	*								27861693.0563543	-19.4572406553571	27861693.0563543	-20.1397402165061
							27937321.9057833	-13.2500387124518	27937321.9057833	-15.3501196780151	*								27937321.9057833	-16.5017996825336	27937321.9057833	-18.0656434948651	*								27937321.9057833	-19.0015156408392	27937321.9057833	-20.1926193288372	*								27937321.9057833	-19.4535911229215	27937321.9057833	-20.1360906840706
							28013156.0450651	-13.2463891800163	28013156.0450651	-15.3464701455796	*								28013156.0450651	-16.4981501500981	28013156.0450651	-18.0619939624296	*								28013156.0450651	-18.9978661084037	28013156.0450651	-20.1889697964016	*								28013156.0450651	-19.449941590486	28013156.0450651	-20.1324411516351
							28089196.0314464	-13.2427396475808	28089196.0314464	-15.3428206131441	*								28089196.0314464	-16.4945006176626	28089196.0314464	-18.0583444299941	*								28089196.0314464	-18.9942165759682	28089196.0314464	-20.1853202639661	*								28089196.0314464	-19.4462920580505	28089196.0314464	-20.1287916191996
							28165442.4236864	-13.2390901151453	28165442.4236864	-15.3391710807086	*								28165442.4236864	-16.4908510852271	28165442.4236864	-18.0546948975586	*								28165442.4236864	-18.9905670435327	28165442.4236864	-20.1816707315306	*								28165442.4236864	-19.442642525615	28165442.4236864	-20.1251420867641
							28241895.7820611	-13.2354405827098	28241895.7820611	-15.3355215482731	*								28241895.7820611	-16.4872015527916	28241895.7820611	-18.0510453651231	*								28241895.7820611	-18.9869175110972	28241895.7820611	-20.1780211990951	*								28241895.7820611	-19.4389929931795	28241895.7820611	-20.1214925543286
							28318556.6683672	-13.2317910502743	28318556.6683672	-15.3318720158376	*								28318556.6683672	-16.4835520203561	28318556.6683672	-18.0473958326876	*								28318556.6683672	-18.9832679786617	28318556.6683672	-20.1743716666596	*								28318556.6683672	-19.435343460744	28318556.6683672	-20.1178430218931
							28395425.6459268	-13.2281415178388	28395425.6459268	-15.3282224834021	*								28395425.6459268	-16.4799024879205	28395425.6459268	-18.0437463002521	*								28395425.6459268	-18.9796184462262	28395425.6459268	-20.1707221342241	*								28395425.6459268	-19.4316939283085	28395425.6459268	-20.1141934894575
							28472503.2795905	-13.2244919854033	28472503.2795905	-15.3245729509666	*								28472503.2795905	-16.476252955485	28472503.2795905	-18.0400967678165	*								28472503.2795905	-18.9759689137907	28472503.2795905	-20.1670726017886	*								28472503.2795905	-19.428044395873	28472503.2795905	-20.110543957022
							28549790.1357426	-13.2208424529677	28549790.1357426	-15.320923418531	*								28549790.1357426	-16.4726034230495	28549790.1357426	-18.036447235381	*								28549790.1357426	-18.9723193813551	28549790.1357426	-20.1634230693531	*								28549790.1357426	-19.4243948634375	28549790.1357426	-20.1068944245865
							28627286.7823045	-13.2171929205322	28627286.7823045	-15.3172738860955	*								28627286.7823045	-16.468953890614	28627286.7823045	-18.0327977029455	*								28627286.7823045	-18.9686698489196	28627286.7823045	-20.1597735369176	*								28627286.7823045	-19.420745331002	28627286.7823045	-20.103244892151
							28704993.7887395	-13.2135433880967	28704993.7887395	-15.31362435366	*								28704993.7887395	-16.4653043581785	28704993.7887395	-18.02914817051	*								28704993.7887395	-18.9650203164841	28704993.7887395	-20.1561240044821	*								28704993.7887395	-19.4170957985665	28704993.7887395	-20.0995953597155
							28782911.7260565	-13.2098938556612	28782911.7260565	-15.3099748212245	*								28782911.7260565	-16.461654825743	28782911.7260565	-18.0254986380745	*								28782911.7260565	-18.9613707840486	28782911.7260565	-20.1524744720466	*								28782911.7260565	-19.4134462661309	28782911.7260565	-20.09594582728
							28861041.1668143	-13.2062443232257	28861041.1668143	-15.306325288789	*								28861041.1668143	-16.4580052933075	28861041.1668143	-18.021849105639	*								28861041.1668143	-18.9577212516131	28861041.1668143	-20.1488249396111	*								28861041.1668143	-19.4097967336954	28861041.1668143	-20.0922962948445
							28939382.685126	-13.2025947907902	28939382.685126	-15.3026757563535	*								28939382.685126	-16.454355760872	28939382.685126	-18.0181995732035	*								28939382.685126	-18.9540717191776	28939382.685126	-20.1451754071755	*								28939382.685126	-19.4061472012599	28939382.685126	-20.088646762409
							29017936.8566631	-13.1989452583547	29017936.8566631	-15.299026223918	*								29017936.8566631	-16.4507062284365	29017936.8566631	-18.014550040768	*								29017936.8566631	-18.9504221867421	29017936.8566631	-20.14152587474	*								29017936.8566631	-19.4024976688244	29017936.8566631	-20.0849972299735
							29096704.2586596	-13.1952957259192	29096704.2586596	-15.2953766914825	*								29096704.2586596	-16.447056696001	29096704.2586596	-18.0109005083325	*								29096704.2586596	-18.9467726543066	29096704.2586596	-20.1378763423045	*								29096704.2586596	-19.3988481363889	29096704.2586596	-20.081347697538
							29175685.4699166	-13.1916461934837	29175685.4699166	-15.291727159047	*								29175685.4699166	-16.4434071635655	29175685.4699166	-18.007250975897	*								29175685.4699166	-18.9431231218711	29175685.4699166	-20.134226809869	*								29175685.4699166	-19.3951986039534	29175685.4699166	-20.0776981651025
							29254881.0708059	-13.1879966610482	29254881.0708059	-15.2880776266115	*								29254881.0708059	-16.43975763113	29254881.0708059	-18.0036014434615	*								29254881.0708059	-18.9394735894356	29254881.0708059	-20.1305772774335	*								29254881.0708059	-19.3915490715179	29254881.0708059	-20.074048632667
							29334291.6432752	-13.1843471286127	29334291.6432752	-15.284428094176	*								29334291.6432752	-16.4361080986944	29334291.6432752	-17.999951911026	*								29334291.6432752	-18.9358240570001	29334291.6432752	-20.126927744998	*								29334291.6432752	-19.3878995390824	29334291.6432752	-20.0703991002315
							29413917.7708514	-13.1806975961772	29413917.7708514	-15.2807785617405	*								29413917.7708514	-16.4324585662589	29413917.7708514	-17.9963023785904	*								29413917.7708514	-18.9321745245646	29413917.7708514	-20.1232782125625	*								29413917.7708514	-19.3842500066469	29413917.7708514	-20.0667495677959
							29493760.0386458	-13.1770480637416	29493760.0386458	-15.2771290293049	*								29493760.0386458	-16.4288090338234	29493760.0386458	-17.9926528461549	*								29493760.0386458	-18.928524992129	29493760.0386458	-20.119628680127	*								29493760.0386458	-19.3806004742114	29493760.0386458	-20.0631000353604
							29573819.0333575	-13.1733985313061	29573819.0333575	-15.2734794968694	*								29573819.0333575	-16.4251595013879	29573819.0333575	-17.9890033137194	*								29573819.0333575	-18.9248754596935	29573819.0333575	-20.1159791476915	*								29573819.0333575	-19.3769509417759	29573819.0333575	-20.0594505029249
							29654095.3432785	-13.1697489988706	29654095.3432785	-15.2698299644339	*								29654095.3432785	-16.4215099689524	29654095.3432785	-17.9853537812839	*								29654095.3432785	-18.921225927258	29654095.3432785	-20.112329615256	*								29654095.3432785	-19.3733014093404	29654095.3432785	-20.0558009704894
							29734589.5582975	-13.1660994664351	29734589.5582975	-15.2661804319984	*								29734589.5582975	-16.4178604365169	29734589.5582975	-17.9817042488484	*								29734589.5582975	-18.9175763948225	29734589.5582975	-20.1086800828205	*								29734589.5582975	-19.3696518769049	29734589.5582975	-20.0521514380539
							29815302.2699044	-13.1624499339996	29815302.2699044	-15.2625308995629	*								29815302.2699044	-16.4142109040814	29815302.2699044	-17.9780547164129	*								29815302.2699044	-18.913926862387	29815302.2699044	-20.1050305503849	*								29815302.2699044	-19.3660023444693	29815302.2699044	-20.0485019056184
							29896234.0711948	-13.1588004015641	29896234.0711948	-15.2588813671274	*								29896234.0711948	-16.4105613716459	29896234.0711948	-17.9744051839774	*								29896234.0711948	-18.9102773299515	29896234.0711948	-20.1013810179494	*								29896234.0711948	-19.3623528120338	29896234.0711948	-20.0448523731829
							29977385.5568741	-13.1551508691286	29977385.5568741	-15.2552318346919	*								29977385.5568741	-16.4069118392104	29977385.5568741	-17.9707556515419	*								29977385.5568741	-18.906627797516	29977385.5568741	-20.0977314855139	*								29977385.5568741	-19.3587032795983	29977385.5568741	-20.0412028407474
							30058757.3232622	-13.1515013366931	30058757.3232622	-15.2515823022564	*								30058757.3232622	-16.4032623067749	30058757.3232622	-17.9671061191064	*								30058757.3232622	-18.9029782650805	30058757.3232622	-20.0940819530784	*								30058757.3232622	-19.3550537471628	30058757.3232622	-20.0375533083119
							30140349.9682973	-13.1478518042576	30140349.9682973	-15.2479327698209	*								30140349.9682973	-16.3996127743394	30140349.9682973	-17.9634565866709	*								30140349.9682973	-18.899328732645	30140349.9682973	-20.0904324206429	*								30140349.9682973	-19.3514042147273	30140349.9682973	-20.0339037758764
							30222164.091541	-13.1442022718221	30222164.091541	-15.2442832373854	*								30222164.091541	-16.3959632419039	30222164.091541	-17.9598070542354	*								30222164.091541	-18.8956792002095	30222164.091541	-20.0867828882074	*								30222164.091541	-19.3477546822918	30222164.091541	-20.0302542434409
							30304200.2941822	-13.1405527393866	30304200.2941822	-15.2406337049499	*								30304200.2941822	-16.3923137094684	30304200.2941822	-17.9561575217999	*								30304200.2941822	-18.892029667774	30304200.2941822	-20.0831333557719	*								30304200.2941822	-19.3441051498563	30304200.2941822	-20.0266047110054
							30386459.1790418	-13.1369032069511	30386459.1790418	-15.2369841725144	*								30386459.1790418	-16.3886641770328	30386459.1790418	-17.9525079893643	*								30386459.1790418	-18.8883801353385	30386459.1790418	-20.0794838233364	*								30386459.1790418	-19.3404556174208	30386459.1790418	-20.0229551785698
							30468941.3505769	-13.1332536745155	30468941.3505769	-15.2333346400789	*								30468941.3505769	-16.3850146445973	30468941.3505769	-17.9488584569288	*								30468941.3505769	-18.884730602903	30468941.3505769	-20.0758342909009	*								30468941.3505769	-19.3368060849853	30468941.3505769	-20.0193056461343
							30551647.4148855	-13.12960414208	30551647.4148855	-15.2296851076433	*								30551647.4148855	-16.3813651121618	30551647.4148855	-17.9452089244933	*								30551647.4148855	-18.8810810704674	30551647.4148855	-20.0721847584654	*								30551647.4148855	-19.3331565525498	30551647.4148855	-20.0156561136988
							30634577.9797106	-13.1259546096445	30634577.9797106	-15.2260355752078	*								30634577.9797106	-16.3777155797263	30634577.9797106	-17.9415593920578	*								30634577.9797106	-18.8774315380319	30634577.9797106	-20.0685352260299	*								30634577.9797106	-19.3295070201143	30634577.9797106	-20.0120065812633
							30717733.6544453	-13.122305077209	30717733.6544453	-15.2223860427723	*								30717733.6544453	-16.3740660472908	30717733.6544453	-17.9379098596223	*								30717733.6544453	-18.8737820055964	30717733.6544453	-20.0648856935944	*								30717733.6544453	-19.3258574876788	30717733.6544453	-20.0083570488278
							30801115.0501363	-13.1186555447735	30801115.0501363	-15.2187365103368	*								30801115.0501363	-16.3704165148553	30801115.0501363	-17.9342603271868	*								30801115.0501363	-18.8701324731609	30801115.0501363	-20.0612361611589	*								30801115.0501363	-19.3222079552432	30801115.0501363	-20.0047075163923
							30884722.7794892	-13.115006012338	30884722.7794892	-15.2150869779013	*								30884722.7794892	-16.3667669824198	30884722.7794892	-17.9306107947513	*								30884722.7794892	-18.8664829407254	30884722.7794892	-20.0575866287233	*								30884722.7794892	-19.3185584228077	30884722.7794892	-20.0010579839568
							30968557.4568731	-13.1113564799025	30968557.4568731	-15.2114374454658	*								30968557.4568731	-16.3631174499843	30968557.4568731	-17.9269612623158	*								30968557.4568731	-18.8628334082899	30968557.4568731	-20.0539370962878	*								30968557.4568731	-19.3149088903722	30968557.4568731	-19.9974084515213
							31052619.6983242	-13.107706947467	31052619.6983242	-15.2077879130303	*								31052619.6983242	-16.3594679175488	31052619.6983242	-17.9233117298803	*								31052619.6983242	-18.8591838758544	31052619.6983242	-20.0502875638523	*								31052619.6983242	-19.3112593579367	31052619.6983242	-19.9937589190858
							31136910.1215513	-13.1040574150315	31136910.1215513	-15.2041383805948	*								31136910.1215513	-16.3558183851133	31136910.1215513	-17.9196621974448	*								31136910.1215513	-18.8555343434189	31136910.1215513	-20.0466380314168	*								31136910.1215513	-19.3076098255012	31136910.1215513	-19.9901093866503
							31221429.3459395	-13.100407882596	31221429.3459395	-15.2004888481593	*								31221429.3459395	-16.3521688526778	31221429.3459395	-17.9160126650093	*								31221429.3459395	-18.8518848109834	31221429.3459395	-20.0429884989813	*								31221429.3459395	-19.3039602930657	31221429.3459395	-19.9864598542148
							31306177.9925558	-13.0967583501605	31306177.9925558	-15.1968393157238	*								31306177.9925558	-16.3485193202422	31306177.9925558	-17.9123631325738	*								31306177.9925558	-18.8482352785479	31306177.9925558	-20.0393389665458	*								31306177.9925558	-19.3003107606302	31306177.9925558	-19.9828103217793
							31391156.6841524	-13.093108817725	31391156.6841524	-15.1931897832883	*								31391156.6841524	-16.3448697878067	31391156.6841524	-17.9087136001383	*								31391156.6841524	-18.8445857461124	31391156.6841524	-20.0356894341103	*								31391156.6841524	-19.2966612281947	31391156.6841524	-19.9791607893437
							31476366.0451725	-13.0894592852895	31476366.0451725	-15.1895402508528	*								31476366.0451725	-16.3412202553712	31476366.0451725	-17.9050640677027	*								31476366.0451725	-18.8409362136769	31476366.0451725	-20.0320399016748	*								31476366.0451725	-19.2930116957592	31476366.0451725	-19.9755112569082
							31561806.7017538	-13.0858097528539	31561806.7017538	-15.1858907184173	*								31561806.7017538	-16.3375707229357	31561806.7017538	-17.9014145352672	*								31561806.7017538	-18.8372866812413	31561806.7017538	-20.0283903692393	*								31561806.7017538	-19.2893621633237	31561806.7017538	-19.9718617244727
							31647479.2817341	-13.0821602204184	31647479.2817341	-15.1822411859817	*								31647479.2817341	-16.3339211905002	31647479.2817341	-17.8977650028317	*								31647479.2817341	-18.8336371488058	31647479.2817341	-20.0247408368038	*								31647479.2817341	-19.2857126308882	31647479.2817341	-19.9682121920372
							31733384.4146549	-13.0785106879829	31733384.4146549	-15.1785916535462	*								31733384.4146549	-16.3302716580647	31733384.4146549	-17.8941154703962	*								31733384.4146549	-18.8299876163703	31733384.4146549	-20.0210913043683	*								31733384.4146549	-19.2820630984527	31733384.4146549	-19.9645626596017
							31819522.7317671	-13.0748611555474	31819522.7317671	-15.1749421211107	*								31819522.7317671	-16.3266221256292	31819522.7317671	-17.8904659379607	*								31819522.7317671	-18.8263380839348	31819522.7317671	-20.0174417719328	*								31819522.7317671	-19.2784135660172	31819522.7317671	-19.9609131271662
							31905894.8660346	-13.0712116231119	31905894.8660346	-15.1712925886752	*								31905894.8660346	-16.3229725931937	31905894.8660346	-17.8868164055252	*								31905894.8660346	-18.8226885514993	31905894.8660346	-20.0137922394973	*								31905894.8660346	-19.2747640335816	31905894.8660346	-19.9572635947307
							31992501.4521398	-13.0675620906764	31992501.4521398	-15.1676430562397	*								31992501.4521398	-16.3193230607582	31992501.4521398	-17.8831668730897	*								31992501.4521398	-18.8190390190638	31992501.4521398	-20.0101427070617	*								31992501.4521398	-19.2711145011461	31992501.4521398	-19.9536140622952
							32079343.1264877	-13.0639125582409	32079343.1264877	-15.1639935238042	*								32079343.1264877	-16.3156735283227	32079343.1264877	-17.8795173406542	*								32079343.1264877	-18.8153894866283	32079343.1264877	-20.0064931746262	*								32079343.1264877	-19.2674649687106	32079343.1264877	-19.9499645298597
							32166420.5272109	-13.0602630258054	32166420.5272109	-15.1603439913687	*								32166420.5272109	-16.3120239958872	32166420.5272109	-17.8758678082187	*								32166420.5272109	-18.8117399541928	32166420.5272109	-20.0028436421907	*								32166420.5272109	-19.2638154362751	32166420.5272109	-19.9463149974242
							32253734.2941741	-13.0566134933699	32253734.2941741	-15.1566944589332	*								32253734.2941741	-16.3083744634517	32253734.2941741	-17.8722182757832	*								32253734.2941741	-18.8080904217573	32253734.2941741	-19.9991941097552	*								32253734.2941741	-19.2601659038396	32253734.2941741	-19.9426654649887
							32341285.0689789	-13.0529639609344	32341285.0689789	-15.1530449264977	*								32341285.0689789	-16.3047249310162	32341285.0689789	-17.8685687433477	*								32341285.0689789	-18.8044408893218	32341285.0689789	-19.9955445773197	*								32341285.0689789	-19.2565163714041	32341285.0689789	-19.9390159325532
							32429073.4949686	-13.0493144284989	32429073.4949686	-15.1493953940622	*								32429073.4949686	-16.3010753985806	32429073.4949686	-17.8649192109122	*								32429073.4949686	-18.8007913568863	32429073.4949686	-19.9918950448842	*								32429073.4949686	-19.2528668389686	32429073.4949686	-19.9353664001177
							32517100.2172325	-13.0456648960633	32517100.2172325	-15.1457458616267	*								32517100.2172325	-16.2974258661451	32517100.2172325	-17.8612696784766	*								32517100.2172325	-18.7971418244508	32517100.2172325	-19.9882455124487	*								32517100.2172325	-19.2492173065331	32517100.2172325	-19.9317168676821
							32605365.8826112	-13.0420153636278	32605365.8826112	-15.1420963291912	*								32605365.8826112	-16.2937763337096	32605365.8826112	-17.8576201460411	*								32605365.8826112	-18.7934922920152	32605365.8826112	-19.9845959800132	*								32605365.8826112	-19.2455677740976	32605365.8826112	-19.9280673352466
							32693871.1397012	-13.0383658311923	32693871.1397012	-15.1384467967556	*								32693871.1397012	-16.2901268012741	32693871.1397012	-17.8539706136056	*								32693871.1397012	-18.7898427595797	32693871.1397012	-19.9809464475777	*								32693871.1397012	-19.2419182416621	32693871.1397012	-19.9244178028111
							32782616.6388593	-13.0347162987568	32782616.6388593	-15.1347972643201	*								32782616.6388593	-16.2864772688386	32782616.6388593	-17.8503210811701	*								32782616.6388593	-18.7861932271442	32782616.6388593	-19.9772969151422	*								32782616.6388593	-19.2382687092266	32782616.6388593	-19.9207682703756
							32871603.0322079	-13.0310667663213	32871603.0322079	-15.1311477318846	*								32871603.0322079	-16.2828277364031	32871603.0322079	-17.8466715487346	*								32871603.0322079	-18.7825436947087	32871603.0322079	-19.9736473827067	*								32871603.0322079	-19.2346191767911	32871603.0322079	-19.9171187379401
							32960830.9736393	-13.0274172338858	32960830.9736393	-15.1274981994491	*								32960830.9736393	-16.2791782039676	32960830.9736393	-17.8430220162991	*								32960830.9736393	-18.7788941622732	32960830.9736393	-19.9699978502712	*								32960830.9736393	-19.2309696443555	32960830.9736393	-19.9134692055046
							33050301.118821	-13.0237677014503	33050301.118821	-15.1238486670136	*								33050301.118821	-16.2755286715321	33050301.118821	-17.8393724838636	*								33050301.118821	-18.7752446298377	33050301.118821	-19.9663483178356	*								33050301.118821	-19.22732011192	33050301.118821	-19.9098196730691
							33140014.1252002	-13.0201181690148	33140014.1252002	-15.1201991345781	*								33140014.1252002	-16.2718791390966	33140014.1252002	-17.8357229514281	*								33140014.1252002	-18.7715950974022	33140014.1252002	-19.9626987854001	*								33140014.1252002	-19.2236705794845	33140014.1252002	-19.9061701406336
							33229970.6520086	-13.0164686365793	33229970.6520086	-15.1165496021426	*								33229970.6520086	-16.2682296066611	33229970.6520086	-17.8320734189926	*								33229970.6520086	-18.7679455649667	33229970.6520086	-19.9590492529646	*								33229970.6520086	-19.220021047049	33229970.6520086	-19.9025206081981
							33320171.3602673	-13.0128191041438	33320171.3602673	-15.1129000697071	*								33320171.3602673	-16.2645800742256	33320171.3602673	-17.8284238865571	*								33320171.3602673	-18.7642960325312	33320171.3602673	-19.9553997205291	*								33320171.3602673	-19.2163715146135	33320171.3602673	-19.8988710757626
							33410616.912792	-13.0091695717083	33410616.912792	-15.1092505372716	*								33410616.912792	-16.2609305417901	33410616.912792	-17.8247743541216	*								33410616.912792	-18.7606465000957	33410616.912792	-19.9517501880936	*								33410616.912792	-19.212721982178	33410616.912792	-19.8952215433271
							33501307.9741973	-13.0055200392728	33501307.9741973	-15.1056010048361	*								33501307.9741973	-16.2572810093545	33501307.9741973	-17.8211248216861	*								33501307.9741973	-18.7569969676602	33501307.9741973	-19.9481006556581	*								33501307.9741973	-19.2090724497425	33501307.9741973	-19.8915720108916
							33592245.2109019	-13.0018705068373	33592245.2109019	-15.1019514724006	*								33592245.2109019	-16.253631476919	33592245.2109019	-17.8174752892505	*								33592245.2109019	-18.7533474352247	33592245.2109019	-19.9444511232226	*								33592245.2109019	-19.205422917307	33592245.2109019	-19.887922478456
							33683429.2911334	-12.9982209744017	33683429.2911334	-15.0983019399651	*								33683429.2911334	-16.2499819444835	33683429.2911334	-17.813825756815	*								33683429.2911334	-18.7496979027892	33683429.2911334	-19.9408015907871	*								33683429.2911334	-19.2017733848715	33683429.2911334	-19.8842729460205
							33774860.8849335	-12.9945714419662	33774860.8849335	-15.0946524075295	*								33774860.8849335	-16.246332412048	33774860.8849335	-17.8101762243795	*								33774860.8849335	-18.7460483703536	33774860.8849335	-19.9371520583516	*								33774860.8849335	-19.198123852436	33774860.8849335	-19.880623413585
							33866540.6641626	-12.9909219095307	33866540.6641626	-15.091002875094	*								33866540.6641626	-16.2426828796125	33866540.6641626	-17.806526691944	*								33866540.6641626	-18.7423988379181	33866540.6641626	-19.9335025259161	*								33866540.6641626	-19.1944743200005	33866540.6641626	-19.8769738811495
							33958469.3025045	-12.9872723770952	33958469.3025045	-15.0873533426585	*								33958469.3025045	-16.239033347177	33958469.3025045	-17.8028771595085	*								33958469.3025045	-18.7387493054826	33958469.3025045	-19.9298529934806	*								33958469.3025045	-19.190824787565	33958469.3025045	-19.873324348714
							34050647.4754721	-12.9836228446597	34050647.4754721	-15.083703810223	*								34050647.4754721	-16.2353838147415	34050647.4754721	-17.799227627073	*								34050647.4754721	-18.7350997730471	34050647.4754721	-19.9262034610451	*								34050647.4754721	-19.1871752551294	34050647.4754721	-19.8696748162785
							34143075.8604118	-12.9799733122242	34143075.8604118	-15.0800542777875	*								34143075.8604118	-16.231734282306	34143075.8604118	-17.7955780946375	*								34143075.8604118	-18.7314502406116	34143075.8604118	-19.9225539286095	*								34143075.8604118	-19.1835257226939	34143075.8604118	-19.866025283843
							34235755.1365085	-12.9763237797887	34235755.1365085	-15.076404745352	*								34235755.1365085	-16.2280847498705	34235755.1365085	-17.791928562202	*								34235755.1365085	-18.7278007081761	34235755.1365085	-19.918904396174	*								34235755.1365085	-19.1798761902584	34235755.1365085	-19.8623757514075
							34328685.9847908	-12.9726742473532	34328685.9847908	-15.0727552129165	*								34328685.9847908	-16.224435217435	34328685.9847908	-17.7882790297665	*								34328685.9847908	-18.7241511757406	34328685.9847908	-19.9152548637385	*								34328685.9847908	-19.1762266578229	34328685.9847908	-19.858726218972
							34421869.0881358	-12.9690247149177	34421869.0881358	-15.069105680481	*								34421869.0881358	-16.2207856849995	34421869.0881358	-17.784629497331	*								34421869.0881358	-18.7205016433051	34421869.0881358	-19.911605331303	*								34421869.0881358	-19.1725771253874	34421869.0881358	-19.8550766865365
							34515305.1312746	-12.9653751824822	34515305.1312746	-15.0654561480455	*								34515305.1312746	-16.217136152564	34515305.1312746	-17.7809799648955	*								34515305.1312746	-18.7168521108696	34515305.1312746	-19.9079557988675	*								34515305.1312746	-19.1689275929519	34515305.1312746	-19.851427154101
							34608994.8007965	-12.9617256500467	34608994.8007965	-15.06180661561	*								34608994.8007965	-16.2134866201284	34608994.8007965	-17.77733043246	*								34608994.8007965	-18.7132025784341	34608994.8007965	-19.904306266432	*								34608994.8007965	-19.1652780605164	34608994.8007965	-19.8477776216655
							34702938.7851547	-12.9580761176112	34702938.7851547	-15.0581570831745	*								34702938.7851547	-16.2098370876929	34702938.7851547	-17.7736809000244	*								34702938.7851547	-18.7095530459986	34702938.7851547	-19.9006567339965	*								34702938.7851547	-19.1616285280809	34702938.7851547	-19.8441280892299
							34797137.7746712	-12.9544265851757	34797137.7746712	-15.054507550739	*								34797137.7746712	-16.2061875552574	34797137.7746712	-17.7700313675889	*								34797137.7746712	-18.7059035135631	34797137.7746712	-19.897007201561	*								34797137.7746712	-19.1579789956454	34797137.7746712	-19.8404785567944
							34891592.4615417	-12.9507770527401	34891592.4615417	-15.0508580183034	*								34891592.4615417	-16.2025380228219	34891592.4615417	-17.7663818351534	*								34891592.4615417	-18.7022539811275	34891592.4615417	-19.8933576691255	*								34891592.4615417	-19.1543294632099	34891592.4615417	-19.8368290243589
							34986303.5398411	-12.9471275203046	34986303.5398411	-15.0472084858679	*								34986303.5398411	-16.1988884903864	34986303.5398411	-17.7627323027179	*								34986303.5398411	-18.698604448692	34986303.5398411	-19.88970813669	*								34986303.5398411	-19.1506799307744	34986303.5398411	-19.8331794919234
							35081271.705528	-12.9434779878691	35081271.705528	-15.0435589534324	*								35081271.705528	-16.1952389579509	35081271.705528	-17.7590827702824	*								35081271.705528	-18.6949549162565	35081271.705528	-19.8860586042545	*								35081271.705528	-19.1470303983389	35081271.705528	-19.8295299594879
							35176497.6564502	-12.9398284554336	35176497.6564502	-15.0399094209969	*								35176497.6564502	-16.1915894255154	35176497.6564502	-17.7554332378469	*								35176497.6564502	-18.691305383821	35176497.6564502	-19.882409071819	*								35176497.6564502	-19.1433808659034	35176497.6564502	-19.8258804270524
							35271982.0923501	-12.9361789229981	35271982.0923501	-15.0362598885614	*								35271982.0923501	-16.1879398930799	35271982.0923501	-17.7517837054114	*								35271982.0923501	-18.6876558513855	35271982.0923501	-19.8787595393835	*								35271982.0923501	-19.1397313334678	35271982.0923501	-19.8222308946169
							35367725.714869	-12.9325293905626	35367725.714869	-15.0326103561259	*								35367725.714869	-16.1842903606444	35367725.714869	-17.7481341729759	*								35367725.714869	-18.68400631895	35367725.714869	-19.8751100069479	*								35367725.714869	-19.1360818010323	35367725.714869	-19.8185813621814
							35463729.2275531	-12.9288798581271	35463729.2275531	-15.0289608236904	*								35463729.2275531	-16.1806408282089	35463729.2275531	-17.7444846405404	*								35463729.2275531	-18.6803567865145	35463729.2275531	-19.8714604745124	*								35463729.2275531	-19.1324322685968	35463729.2275531	-19.8149318297459
							35559993.3358583	-12.9252303256916	35559993.3358583	-15.0253112912549	*								35559993.3358583	-16.1769912957734	35559993.3358583	-17.7408351081049	*								35559993.3358583	-18.676707254079	35559993.3358583	-19.8678109420769	*								35559993.3358583	-19.1287827361613	35559993.3358583	-19.8112822973104
							35656518.7471552	-12.9215807932561	35656518.7471552	-15.0216617588194	*								35656518.7471552	-16.1733417633379	35656518.7471552	-17.7371855756694	*								35656518.7471552	-18.6730577216435	35656518.7471552	-19.8641614096414	*								35656518.7471552	-19.1251332037258	35656518.7471552	-19.8076327648749
							35753306.1707349	-12.9179312608206	35753306.1707349	-15.0180122263839	*								35753306.1707349	-16.1696922309023	35753306.1707349	-17.7335360432339	*								35753306.1707349	-18.669408189208	35753306.1707349	-19.8605118772059	*								35753306.1707349	-19.1214836712903	35753306.1707349	-19.8039832324394
							35850356.3178135	-12.9142817283851	35850356.3178135	-15.0143626939484	*								35850356.3178135	-16.1660426984668	35850356.3178135	-17.7298865107984	*								35850356.3178135	-18.6657586567725	35850356.3178135	-19.8568623447704	*								35850356.3178135	-19.1178341388548	35850356.3178135	-19.8003337000039
							35947669.9015376	-12.9106321959496	35947669.9015376	-15.0107131615129	*								35947669.9015376	-16.1623931660313	35947669.9015376	-17.7262369783628	*								35947669.9015376	-18.662109124337	35947669.9015376	-19.8532128123349	*								35947669.9015376	-19.1141846064193	35947669.9015376	-19.7966841675683
							36045247.63699	-12.906982663514	36045247.63699	-15.0070636290774	*								36045247.63699	-16.1587436335958	36045247.63699	-17.7225874459273	*								36045247.63699	-18.6584595919014	36045247.63699	-19.8495632798994	*								36045247.63699	-19.1105350739838	36045247.63699	-19.7930346351328
							36143090.2411941	-12.9033331310785	36143090.2411941	-15.0034140966418	*								36143090.2411941	-16.1550941011603	36143090.2411941	-17.7189379134918	*								36143090.2411941	-18.6548100594659	36143090.2411941	-19.8459137474639	*								36143090.2411941	-19.1068855415483	36143090.2411941	-19.7893851026973
							36241198.43312	-12.899683598643	36241198.43312	-14.9997645642063	*								36241198.43312	-16.1514445687248	36241198.43312	-17.7152883810563	*								36241198.43312	-18.6511605270304	36241198.43312	-19.8422642150284	*								36241198.43312	-19.1032360091128	36241198.43312	-19.7857355702618
							36339572.9336889	-12.8960340662075	36339572.9336889	-14.9961150317708	*								36339572.9336889	-16.1477950362893	36339572.9336889	-17.7116388486208	*								36339572.9336889	-18.6475109945949	36339572.9336889	-19.8386146825929	*								36339572.9336889	-19.0995864766773	36339572.9336889	-19.7820860378263
							36438214.4657795	-12.892384533772	36438214.4657795	-14.9924654993353	*								36438214.4657795	-16.1441455038538	36438214.4657795	-17.7079893161853	*								36438214.4657795	-18.6438614621594	36438214.4657795	-19.8349651501574	*								36438214.4657795	-19.0959369442417	36438214.4657795	-19.7784365053908
							36537123.7542324	-12.8887350013365	36537123.7542324	-14.9888159668998	*								36537123.7542324	-16.1404959714183	36537123.7542324	-17.7043397837498	*								36537123.7542324	-18.6402119297239	36537123.7542324	-19.8313156177218	*								36537123.7542324	-19.0922874118062	36537123.7542324	-19.7747869729553
							36636301.5258556	-12.885085468901	36636301.5258556	-14.9851664344643	*								36636301.5258556	-16.1368464389828	36636301.5258556	-17.7006902513143	*								36636301.5258556	-18.6365623972884	36636301.5258556	-19.8276660852863	*								36636301.5258556	-19.0886378793707	36636301.5258556	-19.7711374405198
							36735748.5094301	-12.8814359364655	36735748.5094301	-14.9815169020288	*								36735748.5094301	-16.1331969065473	36735748.5094301	-17.6970407188788	*								36735748.5094301	-18.6329128648529	36735748.5094301	-19.8240165528508	*								36735748.5094301	-19.0849883469352	36735748.5094301	-19.7674879080843
							36835465.4357153	-12.87778640403	36835465.4357153	-14.9778673695933	*								36835465.4357153	-16.1295473741118	36835465.4357153	-17.6933911864433	*								36835465.4357153	-18.6292633324174	36835465.4357153	-19.8203670204153	*								36835465.4357153	-19.0813388144997	36835465.4357153	-19.7638383756488
							36935453.0374541	-12.8741368715945	36935453.0374541	-14.9742178371578	*								36935453.0374541	-16.1258978416763	36935453.0374541	-17.6897416540078	*								36935453.0374541	-18.6256137999819	36935453.0374541	-19.8167174879798	*								36935453.0374541	-19.0776892820642	36935453.0374541	-19.7601888432133
							37035712.0493782	-12.870487339159	37035712.0493782	-14.9705683047223	*								37035712.0493782	-16.1222483092407	37035712.0493782	-17.6860921215723	*								37035712.0493782	-18.6219642675464	37035712.0493782	-19.8130679555443	*								37035712.0493782	-19.0740397496287	37035712.0493782	-19.7565393107778
							37136243.2082138	-12.8668378067235	37136243.2082138	-14.9669187722868	*								37136243.2082138	-16.1185987768052	37136243.2082138	-17.6824425891368	*								37136243.2082138	-18.6183147351109	37136243.2082138	-19.8094184231088	*								37136243.2082138	-19.0703902171932	37136243.2082138	-19.7528897783422
							37237047.2526871	-12.8631882742879	37237047.2526871	-14.9632692398513	*								37237047.2526871	-16.1149492443697	37237047.2526871	-17.6787930567012	*								37237047.2526871	-18.6146652026754	37237047.2526871	-19.8057688906733	*								37237047.2526871	-19.0667406847577	37237047.2526871	-19.7492402459067
							37338124.9235293	-12.8595387418524	37338124.9235293	-14.9596197074157	*								37338124.9235293	-16.1112997119342	37338124.9235293	-17.6751435242657	*								37338124.9235293	-18.6110156702398	37338124.9235293	-19.8021193582378	*								37338124.9235293	-19.0630911523222	37338124.9235293	-19.7455907134712
							37439476.9634822	-12.8558892094169	37439476.9634822	-14.9559701749802	*								37439476.9634822	-16.1076501794987	37439476.9634822	-17.6714939918302	*								37439476.9634822	-18.6073661378043	37439476.9634822	-19.7984698258023	*								37439476.9634822	-19.0594416198867	37439476.9634822	-19.7419411810357
							37541104.1173039	-12.8522396769814	37541104.1173039	-14.9523206425447	*								37541104.1173039	-16.1040006470632	37541104.1173039	-17.6678444593947	*								37541104.1173039	-18.6037166053688	37541104.1173039	-19.7948202933668	*								37541104.1173039	-19.0557920874512	37541104.1173039	-19.7382916486002
							37643007.1317742	-12.8485901445459	37643007.1317742	-14.9486711101092	*								37643007.1317742	-16.1003511146277	37643007.1317742	-17.6641949269592	*								37643007.1317742	-18.6000670729333	37643007.1317742	-19.7911707609313	*								37643007.1317742	-19.0521425550156	37643007.1317742	-19.7346421161647
							37745186.7556996	-12.8449406121104	37745186.7556996	-14.9450215776737	*								37745186.7556996	-16.0967015821922	37745186.7556996	-17.6605453945237	*								37745186.7556996	-18.5964175404978	37745186.7556996	-19.7875212284957	*								37745186.7556996	-19.0484930225801	37745186.7556996	-19.7309925837292
							37847643.7399197	-12.8412910796749	37847643.7399197	-14.9413720452382	*								37847643.7399197	-16.0930520497567	37847643.7399197	-17.6568958620882	*								37847643.7399197	-18.5927680080623	37847643.7399197	-19.7838716960602	*								37847643.7399197	-19.0448434901446	37847643.7399197	-19.7273430512937
							37950378.8373116	-12.8376415472394	37950378.8373116	-14.9377225128027	*								37950378.8373116	-16.0894025173212	37950378.8373116	-17.6532463296527	*								37950378.8373116	-18.5891184756268	37950378.8373116	-19.7802221636247	*								37950378.8373116	-19.0411939577091	37950378.8373116	-19.7236935188582
							38053392.8027966	-12.8339920148039	38053392.8027966	-14.9340729803672	*								38053392.8027966	-16.0857529848857	38053392.8027966	-17.6495967972172	*								38053392.8027966	-18.5854689431913	38053392.8027966	-19.7765726311892	*								38053392.8027966	-19.0375444252736	38053392.8027966	-19.7200439864227
							38156686.393345	-12.8303424823684	38156686.393345	-14.9304234479317	*								38156686.393345	-16.0821034524502	38156686.393345	-17.6459472647817	*								38156686.393345	-18.5818194107558	38156686.393345	-19.7729230987537	*								38156686.393345	-19.0338948928381	38156686.393345	-19.7163944539872
							38260260.3679816	-12.8266929499329	38260260.3679816	-14.9267739154962	*								38260260.3679816	-16.0784539200146	38260260.3679816	-17.6422977323462	*								38260260.3679816	-18.5781698783203	38260260.3679816	-19.7692735663182	*								38260260.3679816	-19.0302453604026	38260260.3679816	-19.7127449215517
							38364115.4877919	-12.8230434174974	38364115.4877919	-14.9231243830607	*								38364115.4877919	-16.0748043875791	38364115.4877919	-17.6386481999107	*								38364115.4877919	-18.5745203458848	38364115.4877919	-19.7656240338827	*								38364115.4877919	-19.0265958279671	38364115.4877919	-19.7090953891161
							38468252.5159271	-12.8193938850618	38468252.5159271	-14.9194748506252	*								38468252.5159271	-16.0711548551436	38468252.5159271	-17.6349986674751	*								38468252.5159271	-18.5708708134493	38468252.5159271	-19.7619745014472	*								38468252.5159271	-19.0229462955316	38468252.5159271	-19.7054458566806
							38572672.21761	-12.8157443526263	38572672.21761	-14.9158253181896	*								38572672.21761	-16.0675053227081	38572672.21761	-17.6313491350396	*								38572672.21761	-18.5672212810137	38572672.21761	-19.7583249690117	*								38572672.21761	-19.0192967630961	38572672.21761	-19.7017963242451
							38677375.3601405	-12.8120948201908	38677375.3601405	-14.9121757857541	*								38677375.3601405	-16.0638557902726	38677375.3601405	-17.6276996026041	*								38677375.3601405	-18.5635717485782	38677375.3601405	-19.7546754365762	*								38677375.3601405	-19.0156472306606	38677375.3601405	-19.6981467918096
							38782362.7129013	-12.8084452877553	38782362.7129013	-14.9085262533186	*								38782362.7129013	-16.0602062578371	38782362.7129013	-17.6240500701686	*								38782362.7129013	-18.5599222161427	38782362.7129013	-19.7510259041407	*								38782362.7129013	-19.0119976982251	38782362.7129013	-19.6944972593741
							38887635.0473637	-12.8047957553198	38887635.0473637	-14.9048767208831	*								38887635.0473637	-16.0565567254016	38887635.0473637	-17.6204005377331	*								38887635.0473637	-18.5562726837072	38887635.0473637	-19.7473763717052	*								38887635.0473637	-19.0083481657895	38887635.0473637	-19.6908477269386
							38993193.1370928	-12.8011462228843	38993193.1370928	-14.9012271884476	*								38993193.1370928	-16.0529071929661	38993193.1370928	-17.6167510052976	*								38993193.1370928	-18.5526231512717	38993193.1370928	-19.7437268392697	*								38993193.1370928	-19.004698633354	38993193.1370928	-19.6871981945031
							39099037.7577538	-12.7974966904488	39099037.7577538	-14.8975776560121	*								39099037.7577538	-16.0492576605306	39099037.7577538	-17.6131014728621	*								39099037.7577538	-18.5489736188362	39099037.7577538	-19.7400773068341	*								39099037.7577538	-19.0010491009185	39099037.7577538	-19.6835486620676
							39205169.6871171	-12.7938471580133	39205169.6871171	-14.8939281235766	*								39205169.6871171	-16.0456081280951	39205169.6871171	-17.6094519404266	*								39205169.6871171	-18.5453240864007	39205169.6871171	-19.7364277743986	*								39205169.6871171	-18.997399568483	39205169.6871171	-19.6798991296321
							39311589.7050647	-12.7901976255778	39311589.7050647	-14.8902785911411	*								39311589.7050647	-16.0419585956596	39311589.7050647	-17.6058024079911	*								39311589.7050647	-18.5416745539652	39311589.7050647	-19.7327782419631	*								39311589.7050647	-18.9937500360475	39311589.7050647	-19.6762495971966
							39418298.5935951	-12.7865480931423	39418298.5935951	-14.8866290587056	*								39418298.5935951	-16.0383090632241	39418298.5935951	-17.6021528755556	*								39418298.5935951	-18.5380250215297	39418298.5935951	-19.7291287095276	*								39418298.5935951	-18.990100503612	39418298.5935951	-19.6726000647611
							39525297.1368299	-12.7828985607068	39525297.1368299	-14.8829795262701	*								39525297.1368299	-16.0346595307885	39525297.1368299	-17.5985033431201	*								39525297.1368299	-18.5343754890942	39525297.1368299	-19.7254791770921	*								39525297.1368299	-18.9864509711765	39525297.1368299	-19.6689505323256
							39632586.1210187	-12.7792490282713	39632586.1210187	-14.8793299938346	*								39632586.1210187	-16.031009998353	39632586.1210187	-17.5948538106846	*								39632586.1210187	-18.5307259566587	39632586.1210187	-19.7218296446566	*								39632586.1210187	-18.982801438741	39632586.1210187	-19.6653009998901
							39740166.3345458	-12.7755994958358	39740166.3345458	-14.8756804613991	*								39740166.3345458	-16.0273604659175	39740166.3345458	-17.591204278249	*								39740166.3345458	-18.5270764242232	39740166.3345458	-19.7181801122211	*								39740166.3345458	-18.9791519063055	39740166.3345458	-19.6616514674545
							39848038.5679353	-12.7719499634002	39848038.5679353	-14.8720309289636	*								39848038.5679353	-16.023710933482	39848038.5679353	-17.5875547458135	*								39848038.5679353	-18.5234268917877	39848038.5679353	-19.7145305797856	*								39848038.5679353	-18.97550237387	39848038.5679353	-19.658001935019
							39956203.613857	-12.7683004309647	39956203.613857	-14.868381396528	*								39956203.613857	-16.0200614010465	39956203.613857	-17.583905213378	*								39956203.613857	-18.5197773593521	39956203.613857	-19.7108810473501	*								39956203.613857	-18.9718528414345	39956203.613857	-19.6543524025835
							40064662.2671324	-12.7646508985292	40064662.2671324	-14.8647318640925	*								40064662.2671324	-16.016411868611	40064662.2671324	-17.5802556809425	*								40064662.2671324	-18.5161278269166	40064662.2671324	-19.7072315149146	*								40064662.2671324	-18.968203308999	40064662.2671324	-19.650702870148
							40173415.3247409	-12.7610013660937	40173415.3247409	-14.861082331657	*								40173415.3247409	-16.0127623361755	40173415.3247409	-17.576606148507	*								40173415.3247409	-18.5124782944811	40173415.3247409	-19.7035819824791	*								40173415.3247409	-18.9645537765635	40173415.3247409	-19.6470533377125
							40282463.5858246	-12.7573518336582	40282463.5858246	-14.8574327992215	*								40282463.5858246	-16.00911280374	40282463.5858246	-17.5729566160715	*								40282463.5858246	-18.5088287620456	40282463.5858246	-19.6999324500436	*								40282463.5858246	-18.9609042441279	40282463.5858246	-19.643403805277
							40391807.8516954	-12.7537023012227	40391807.8516954	-14.853783266786	*								40391807.8516954	-16.0054632713045	40391807.8516954	-17.569307083636	*								40391807.8516954	-18.5051792296101	40391807.8516954	-19.696282917608	*								40391807.8516954	-18.9572547116924	40391807.8516954	-19.6397542728415
							40501448.9258398	-12.7500527687872	40501448.9258398	-14.8501337343505	*								40501448.9258398	-16.001813738869	40501448.9258398	-17.5656575512005	*								40501448.9258398	-18.5015296971746	40501448.9258398	-19.6926333851725	*								40501448.9258398	-18.9536051792569	40501448.9258398	-19.636104740406
							40611387.6139258	-12.7464032363517	40611387.6139258	-14.846484201915	*								40611387.6139258	-15.9981642064335	40611387.6139258	-17.562008018765	*								40611387.6139258	-18.4978801647391	40611387.6139258	-19.688983852737	*								40611387.6139258	-18.9499556468214	40611387.6139258	-19.6324552079705
							40721624.723808	-12.7427537039162	40721624.723808	-14.8428346694795	*								40721624.723808	-15.994514673998	40721624.723808	-17.5583584863295	*								40721624.723808	-18.4942306323036	40721624.723808	-19.6853343203015	*								40721624.723808	-18.9463061143859	40721624.723808	-19.628805675535
							40832161.065534	-12.7391041714807	40832161.065534	-14.839185137044	*								40832161.065534	-15.9908651415625	40832161.065534	-17.554708953894	*								40832161.065534	-18.4905810998681	40832161.065534	-19.681684787866	*								40832161.065534	-18.9426565819504	40832161.065534	-19.6251561430995
							40942997.4513501	-12.7354546390452	40942997.4513501	-14.8355356046085	*								40942997.4513501	-15.9872156091269	40942997.4513501	-17.5510594214585	*								40942997.4513501	-18.4869315674326	40942997.4513501	-19.6780352554305	*								40942997.4513501	-18.9390070495149	40942997.4513501	-19.621506610664
							41054134.6957078	-12.7318051066097	41054134.6957078	-14.831886072173	*								41054134.6957078	-15.9835660766914	41054134.6957078	-17.547409889023	*								41054134.6957078	-18.4832820349971	41054134.6957078	-19.674385722995	*								41054134.6957078	-18.9353575170794	41054134.6957078	-19.6178570782284
							41165573.6152688	-12.7281555741741	41165573.6152688	-14.8282365397375	*								41165573.6152688	-15.9799165442559	41165573.6152688	-17.5437603565874	*								41165573.6152688	-18.4796325025615	41165573.6152688	-19.6707361905595	*								41165573.6152688	-18.9317079846439	41165573.6152688	-19.6142075457929
							41277315.028912	-12.7245060417386	41277315.028912	-14.8245870073019	*								41277315.028912	-15.9762670118204	41277315.028912	-17.5401108241519	*								41277315.028912	-18.475982970126	41277315.028912	-19.667086658124	*								41277315.028912	-18.9280584522084	41277315.028912	-19.6105580133574
							41389359.7577388	-12.7208565093031	41389359.7577388	-14.8209374748664	*								41389359.7577388	-15.9726174793849	41389359.7577388	-17.5364612917164	*								41389359.7577388	-18.4723334376905	41389359.7577388	-19.6634371256885	*								41389359.7577388	-18.9244089197729	41389359.7577388	-19.6069084809219
							41501708.6250797	-12.7172069768676	41501708.6250797	-14.8172879424309	*								41501708.6250797	-15.9689679469494	41501708.6250797	-17.5328117592809	*								41501708.6250797	-18.468683905255	41501708.6250797	-19.659787593253	*								41501708.6250797	-18.9207593873374	41501708.6250797	-19.6032589484864
							41614362.4565	-12.7135574444321	41614362.4565	-14.8136384099954	*								41614362.4565	-15.9653184145139	41614362.4565	-17.5291622268454	*								41614362.4565	-18.4650343728195	41614362.4565	-19.6561380608175	*								41614362.4565	-18.9171098549018	41614362.4565	-19.5996094160509
							41727322.0798058	-12.7099079119966	41727322.0798058	-14.8099888775599	*								41727322.0798058	-15.9616688820784	41727322.0798058	-17.5255126944099	*								41727322.0798058	-18.461384840384	41727322.0798058	-19.6524885283819	*								41727322.0798058	-18.9134603224663	41727322.0798058	-19.5959598836154
							41840588.3250503	-12.7062583795611	41840588.3250503	-14.8063393451244	*								41840588.3250503	-15.9580193496429	41840588.3250503	-17.5218631619744	*								41840588.3250503	-18.4577353079485	41840588.3250503	-19.6488389959464	*								41840588.3250503	-18.9098107900308	41840588.3250503	-19.5923103511799
							41954162.02454	-12.7026088471256	41954162.02454	-14.8026898126889	*								41954162.02454	-15.9543698172074	41954162.02454	-17.5182136295389	*								41954162.02454	-18.454085775513	41954162.02454	-19.6451894635109	*								41954162.02454	-18.9061612575953	41954162.02454	-19.5886608187444
							42068044.0128405	-12.6989593146901	42068044.0128405	-14.7990402802534	*								42068044.0128405	-15.9507202847719	42068044.0128405	-17.5145640971034	*								42068044.0128405	-18.4504362430775	42068044.0128405	-19.6415399310754	*								42068044.0128405	-18.9025117251598	42068044.0128405	-19.5850112863089
							42182235.1267827	-12.6953097822546	42182235.1267827	-14.7953907478179	*								42182235.1267827	-15.9470707523364	42182235.1267827	-17.5109145646679	*								42182235.1267827	-18.446786710642	42182235.1267827	-19.6378903986399	*								42182235.1267827	-18.8988621927243	42182235.1267827	-19.5813617538734
							42296736.2054691	-12.6916602498191	42296736.2054691	-14.7917412153824	*								42296736.2054691	-15.9434212199009	42296736.2054691	-17.5072650322324	*								42296736.2054691	-18.4431371782065	42296736.2054691	-19.6342408662044	*								42296736.2054691	-18.8952126602888	42296736.2054691	-19.5777122214379
							42411548.09028	-12.6880107173836	42411548.09028	-14.7880916829469	*								42411548.09028	-15.9397716874653	42411548.09028	-17.5036154997969	*								42411548.09028	-18.439487645771	42411548.09028	-19.6305913337689	*								42411548.09028	-18.8915631278533	42411548.09028	-19.5740626890023
							42526671.6248795	-12.684361184948	42526671.6248795	-14.7844421505114	*								42526671.6248795	-15.9361221550298	42526671.6248795	-17.4999659673613	*								42526671.6248795	-18.4358381133355	42526671.6248795	-19.6269418013334	*								42526671.6248795	-18.8879135954178	42526671.6248795	-19.5704131565668
							42642107.6552216	-12.6807116525125	42642107.6552216	-14.7807926180759	*								42642107.6552216	-15.9324726225943	42642107.6552216	-17.4963164349258	*								42642107.6552216	-18.4321885808999	42642107.6552216	-19.6232922688979	*								42642107.6552216	-18.8842640629823	42642107.6552216	-19.5667636241313
							42757857.0295567	-12.677062120077	42757857.0295567	-14.7771430856403	*								42757857.0295567	-15.9288230901588	42757857.0295567	-17.4926669024903	*								42757857.0295567	-18.4285390484644	42757857.0295567	-19.6196427364624	*								42757857.0295567	-18.8806145305468	42757857.0295567	-19.5631140916958
							42873920.5984381	-12.6734125876415	42873920.5984381	-14.7734935532048	*								42873920.5984381	-15.9251735577233	42873920.5984381	-17.4890173700548	*								42873920.5984381	-18.4248895160289	42873920.5984381	-19.6159932040269	*								42873920.5984381	-18.8769649981113	42873920.5984381	-19.5594645592603
							42990299.2147272	-12.669763055206	42990299.2147272	-14.7698440207693	*								42990299.2147272	-15.9215240252878	42990299.2147272	-17.4853678376193	*								42990299.2147272	-18.4212399835934	42990299.2147272	-19.6123436715914	*								42990299.2147272	-18.8733154656757	42990299.2147272	-19.5558150268248
							43106993.733601	-12.6661135227705	43106993.733601	-14.7661944883338	*								43106993.733601	-15.9178744928523	43106993.733601	-17.4817183051838	*								43106993.733601	-18.4175904511579	43106993.733601	-19.6086941391558	*								43106993.733601	-18.8696659332402	43106993.733601	-19.5521654943893
							43224005.0125574	-12.662463990335	43224005.0125574	-14.7625449558983	*								43224005.0125574	-15.9142249604168	43224005.0125574	-17.4780687727483	*								43224005.0125574	-18.4139409187224	43224005.0125574	-19.6050446067203	*								43224005.0125574	-18.8660164008047	43224005.0125574	-19.5485159619538
							43341333.9114223	-12.6588144578995	43341333.9114223	-14.7588954234628	*								43341333.9114223	-15.9105754279813	43341333.9114223	-17.4744192403128	*								43341333.9114223	-18.4102913862869	43341333.9114223	-19.6013950742848	*								43341333.9114223	-18.8623668683692	43341333.9114223	-19.5448664295183
							43458981.2923554	-12.655164925464	43458981.2923554	-14.7552458910273	*								43458981.2923554	-15.9069258955458	43458981.2923554	-17.4707697078773	*								43458981.2923554	-18.4066418538514	43458981.2923554	-19.5977455418493	*								43458981.2923554	-18.8587173359337	43458981.2923554	-19.5412168970828
							43576948.0198565	-12.6515153930285	43576948.0198565	-14.7515963585918	*								43576948.0198565	-15.9032763631103	43576948.0198565	-17.4671201754418	*								43576948.0198565	-18.4029923214159	43576948.0198565	-19.5940960094138	*								43576948.0198565	-18.8550678034982	43576948.0198565	-19.5375673646473
							43695234.9607722	-12.647865860593	43695234.9607722	-14.7479468261563	*								43695234.9607722	-15.8996268306748	43695234.9607722	-17.4634706430063	*								43695234.9607722	-18.3993427889804	43695234.9607722	-19.5904464769783	*								43695234.9607722	-18.8514182710627	43695234.9607722	-19.5339178322118
							43813842.9843022	-12.6442163281575	43813842.9843022	-14.7442972937208	*								43813842.9843022	-15.8959772982392	43813842.9843022	-17.4598211105708	*								43813842.9843022	-18.3956932565449	43813842.9843022	-19.5867969445428	*								43813842.9843022	-18.8477687386272	43813842.9843022	-19.5302682997763
							43932772.9620055	-12.6405667957219	43932772.9620055	-14.7406477612853	*								43932772.9620055	-15.8923277658037	43932772.9620055	-17.4561715781352	*								43932772.9620055	-18.3920437241094	43932772.9620055	-19.5831474121073	*								43932772.9620055	-18.8441192061917	43932772.9620055	-19.5266187673407
							44052025.7678068	-12.6369172632864	44052025.7678068	-14.7369982288498	*								44052025.7678068	-15.8886782333682	44052025.7678068	-17.4525220456997	*								44052025.7678068	-18.3883941916738	44052025.7678068	-19.5794978796718	*								44052025.7678068	-18.8404696737562	44052025.7678068	-19.5229692349052
							44171602.2780029	-12.6332677308509	44171602.2780029	-14.7333486964142	*								44171602.2780029	-15.8850287009327	44171602.2780029	-17.4488725132642	*								44171602.2780029	-18.3847446592383	44171602.2780029	-19.5758483472363	*								44171602.2780029	-18.8368201413207	44171602.2780029	-19.5193197024697
							44291503.3712698	-12.6296181984154	44291503.3712698	-14.7296991639787	*								44291503.3712698	-15.8813791684972	44291503.3712698	-17.4452229808287	*								44291503.3712698	-18.3810951268028	44291503.3712698	-19.5721988148008	*								44291503.3712698	-18.8331706088852	44291503.3712698	-19.5156701700342
							44411729.928668	-12.6259686659799	44411729.928668	-14.7260496315432	*								44411729.928668	-15.8777296360617	44411729.928668	-17.4415734483932	*								44411729.928668	-18.3774455943673	44411729.928668	-19.5685492823653	*								44411729.928668	-18.8295210764497	44411729.928668	-19.5120206375987
							44532282.8336499	-12.6223191335444	44532282.8336499	-14.7224000991077	*								44532282.8336499	-15.8740801036262	44532282.8336499	-17.4379239159577	*								44532282.8336499	-18.3737960619318	44532282.8336499	-19.5648997499297	*								44532282.8336499	-18.8258715440141	44532282.8336499	-19.5083711051632
							44653162.9720659	-12.6186696011089	44653162.9720659	-14.7187505666722	*								44653162.9720659	-15.8704305711907	44653162.9720659	-17.4342743835222	*								44653162.9720659	-18.3701465294963	44653162.9720659	-19.5612502174942	*								44653162.9720659	-18.8222220115786	44653162.9720659	-19.5047215727277
							44774371.232171	-12.6150200686734	44774371.232171	-14.7151010342367	*								44774371.232171	-15.8667810387552	44774371.232171	-17.4306248510867	*								44774371.232171	-18.3664969970608	44774371.232171	-19.5576006850587	*								44774371.232171	-18.8185724791431	44774371.232171	-19.5010720402922
							44895908.5046314	-12.6113705362379	44895908.5046314	-14.7114515018012	*								44895908.5046314	-15.8631315063197	44895908.5046314	-17.4269753186512	*								44895908.5046314	-18.3628474646253	44895908.5046314	-19.5539511526232	*								44895908.5046314	-18.8149229467076	44895908.5046314	-19.4974225078567
							45017775.6825308	-12.6077210038024	45017775.6825308	-14.7078019693657	*								45017775.6825308	-15.8594819738842	45017775.6825308	-17.4233257862157	*								45017775.6825308	-18.3591979321898	45017775.6825308	-19.5503016201877	*								45017775.6825308	-18.8112734142721	45017775.6825308	-19.4937729754212
							45139973.6613771	-12.6040714713669	45139973.6613771	-14.7041524369302	*								45139973.6613771	-15.8558324414487	45139973.6613771	-17.4196762537802	*								45139973.6613771	-18.3555483997543	45139973.6613771	-19.5466520877522	*								45139973.6613771	-18.8076238818366	45139973.6613771	-19.4901234429857
							45262503.3391092	-12.6004219389314	45262503.3391092	-14.7005029044947	*								45262503.3391092	-15.8521829090131	45262503.3391092	-17.4160267213447	*								45262503.3391092	-18.3518988673188	45262503.3391092	-19.5430025553167	*								45262503.3391092	-18.8039743494011	45262503.3391092	-19.4864739105501
							45385365.6161033	-12.5967724064959	45385365.6161033	-14.6968533720592	*								45385365.6161033	-15.8485333765776	45385365.6161033	-17.4123771889091	*								45385365.6161033	-18.3482493348833	45385365.6161033	-19.5393530228812	*								45385365.6161033	-18.8003248169656	45385365.6161033	-19.4828243781146
							45508561.3951796	-12.5931228740603	45508561.3951796	-14.6932038396237	*								45508561.3951796	-15.8448838441421	45508561.3951796	-17.4087276564736	*								45508561.3951796	-18.3445998024478	45508561.3951796	-19.5357034904457	*								45508561.3951796	-18.7966752845301	45508561.3951796	-19.4791748456791
							45632091.5816088	-12.5894733416248	45632091.5816088	-14.6895543071881	*								45632091.5816088	-15.8412343117066	45632091.5816088	-17.4050781240381	*								45632091.5816088	-18.3409502700122	45632091.5816088	-19.5320539580102	*								45632091.5816088	-18.7930257520946	45632091.5816088	-19.4755253132436
							45755957.0831194	-12.5858238091893	45755957.0831194	-14.6859047747526	*								45755957.0831194	-15.8375847792711	45755957.0831194	-17.4014285916026	*								45755957.0831194	-18.3373007375767	45755957.0831194	-19.5284044255747	*								45755957.0831194	-18.7893762196591	45755957.0831194	-19.4718757808081
							45880158.8099032	-12.5821742767538	45880158.8099032	-14.6822552423171	*								45880158.8099032	-15.8339352468356	45880158.8099032	-17.3977790591671	*								45880158.8099032	-18.3336512051412	45880158.8099032	-19.5247548931392	*								45880158.8099032	-18.7857266872236	45880158.8099032	-19.4682262483726
							46004697.6746232	-12.5785247443183	46004697.6746232	-14.6786057098816	*								46004697.6746232	-15.8302857144001	46004697.6746232	-17.3941295267316	*								46004697.6746232	-18.3300016727057	46004697.6746232	-19.5211053607037	*								46004697.6746232	-18.782077154788	46004697.6746232	-19.4645767159371
							46129574.5924193	-12.5748752118828	46129574.5924193	-14.6749561774461	*								46129574.5924193	-15.8266361819646	46129574.5924193	-17.3904799942961	*								46129574.5924193	-18.3263521402702	46129574.5924193	-19.5174558282681	*								46129574.5924193	-18.7784276223525	46129574.5924193	-19.4609271835016
							46254790.4809161	-12.5712256794473	46254790.4809161	-14.6713066450106	*								46254790.4809161	-15.8229866495291	46254790.4809161	-17.3868304618606	*								46254790.4809161	-18.3227026078347	46254790.4809161	-19.5138062958326	*								46254790.4809161	-18.774778089917	46254790.4809161	-19.4572776510661
							46380346.2602285	-12.5675761470118	46380346.2602285	-14.6676571125751	*								46380346.2602285	-15.8193371170936	46380346.2602285	-17.3831809294251	*								46380346.2602285	-18.3190530753992	46380346.2602285	-19.5101567633971	*								46380346.2602285	-18.7711285574815	46380346.2602285	-19.4536281186306
							46506242.8529691	-12.5639266145763	46506242.8529691	-14.6640075801396	*								46506242.8529691	-15.8156875846581	46506242.8529691	-17.3795313969896	*								46506242.8529691	-18.3154035429637	46506242.8529691	-19.5065072309616	*								46506242.8529691	-18.767479025046	46506242.8529691	-19.4499785861951
							46632481.1842551	-12.5602770821408	46632481.1842551	-14.6603580477041	*								46632481.1842551	-15.8120380522226	46632481.1842551	-17.3758818645541	*								46632481.1842551	-18.3117540105282	46632481.1842551	-19.5028576985261	*								46632481.1842551	-18.7638294926105	46632481.1842551	-19.4463290537596
							46759062.1817147	-12.5566275497053	46759062.1817147	-14.6567085152686	*								46759062.1817147	-15.808388519787	46759062.1817147	-17.3722323321186	*								46759062.1817147	-18.3081044780927	46759062.1817147	-19.4992081660906	*								46759062.1817147	-18.760179960175	46759062.1817147	-19.4426795213241
							46885986.7754941	-12.5529780172698	46885986.7754941	-14.6530589828331	*								46885986.7754941	-15.8047389873515	46885986.7754941	-17.3685827996831	*								46885986.7754941	-18.3044549456572	46885986.7754941	-19.4955586336551	*								46885986.7754941	-18.7565304277395	46885986.7754941	-19.4390299888885
							47013255.8982643	-12.5493284848342	47013255.8982643	-14.6494094503976	*								47013255.8982643	-15.801089454916	47013255.8982643	-17.3649332672475	*								47013255.8982643	-18.3008054132216	47013255.8982643	-19.4919091012196	*								47013255.8982643	-18.752880895304	47013255.8982643	-19.435380456453
							47140870.485228	-12.5456789523987	47140870.485228	-14.645759917962	*								47140870.485228	-15.7974399224805	47140870.485228	-17.361283734812	*								47140870.485228	-18.2971558807861	47140870.485228	-19.4882595687841	*								47140870.485228	-18.7492313628685	47140870.485228	-19.4317309240175
							47268831.4741266	-12.5420294199632	47268831.4741266	-14.6421103855265	*								47268831.4741266	-15.793790390045	47268831.4741266	-17.3576342023765	*								47268831.4741266	-18.2935063483506	47268831.4741266	-19.4846100363486	*								47268831.4741266	-18.745581830433	47268831.4741266	-19.428081391582
							47397139.8052468	-12.5383798875277	47397139.8052468	-14.638460853091	*								47397139.8052468	-15.7901408576095	47397139.8052468	-17.353984669941	*								47397139.8052468	-18.2898568159151	47397139.8052468	-19.4809605039131	*								47397139.8052468	-18.7419322979975	47397139.8052468	-19.4244318591465
							47525796.4214276	-12.5347303550922	47525796.4214276	-14.6348113206555	*								47525796.4214276	-15.786491325174	47525796.4214276	-17.3503351375055	*								47525796.4214276	-18.2862072834796	47525796.4214276	-19.4773109714776	*								47525796.4214276	-18.7382827655619	47525796.4214276	-19.420782326711
							47654802.2680672	-12.5310808226567	47654802.2680672	-14.63116178822	*								47654802.2680672	-15.7828417927385	47654802.2680672	-17.34668560507	*								47654802.2680672	-18.2825577510441	47654802.2680672	-19.4736614390421	*								47654802.2680672	-18.7346332331264	47654802.2680672	-19.4171327942755
							47784158.2931305	-12.5274312902212	47784158.2931305	-14.6275122557845	*								47784158.2931305	-15.779192260303	47784158.2931305	-17.3430360726345	*								47784158.2931305	-18.2789082186086	47784158.2931305	-19.4700119066065	*								47784158.2931305	-18.7309837006909	47784158.2931305	-19.41348326184
							47913865.447155	-12.5237817577857	47913865.447155	-14.623862723349	*								47913865.447155	-15.7755427278675	47913865.447155	-17.339386540199	*								47913865.447155	-18.2752586861731	47913865.447155	-19.466362374171	*								47913865.447155	-18.7273341682554	47913865.447155	-19.4098337294045
							48043924.6832587	-12.5201322253502	48043924.6832587	-14.6202131909135	*								48043924.6832587	-15.771893195432	48043924.6832587	-17.3357370077635	*								48043924.6832587	-18.2716091537376	48043924.6832587	-19.4627128417355	*								48043924.6832587	-18.7236846358199	48043924.6832587	-19.406184196969
							48174336.9571467	-12.5164826929147	48174336.9571467	-14.616563658478	*								48174336.9571467	-15.7682436629965	48174336.9571467	-17.332087475328	*								48174336.9571467	-18.2679596213021	48174336.9571467	-19.4590633093	*								48174336.9571467	-18.7200351033844	48174336.9571467	-19.4025346645335
							48305103.2271184	-12.5128331604792	48305103.2271184	-14.6129141260425	*								48305103.2271184	-15.764594130561	48305103.2271184	-17.3284379428925	*								48305103.2271184	-18.2643100888666	48305103.2271184	-19.4554137768645	*								48305103.2271184	-18.7163855709489	48305103.2271184	-19.398885132098
							48436224.4540743	-12.5091836280437	48436224.4540743	-14.609264593607	*								48436224.4540743	-15.7609445981254	48436224.4540743	-17.324788410457	*								48436224.4540743	-18.2606605564311	48436224.4540743	-19.451764244429	*								48436224.4540743	-18.7127360385134	48436224.4540743	-19.3952355996624
							48567701.6015232	-12.5055340956081	48567701.6015232	-14.6056150611715	*								48567701.6015232	-15.7572950656899	48567701.6015232	-17.3211388780214	*								48567701.6015232	-18.2570110239956	48567701.6015232	-19.4481147119935	*								48567701.6015232	-18.7090865060779	48567701.6015232	-19.3915860672269
							48699535.6355894	-12.5018845631726	48699535.6355894	-14.6019655287359	*								48699535.6355894	-15.7536455332544	48699535.6355894	-17.3174893455859	*								48699535.6355894	-18.25336149156	48699535.6355894	-19.444465179558	*								48699535.6355894	-18.7054369736424	48699535.6355894	-19.3879365347914
							48831727.5250198	-12.4982350307371	48831727.5250198	-14.5983159963004	*								48831727.5250198	-15.7499960008189	48831727.5250198	-17.3138398131504	*								48831727.5250198	-18.2497119591245	48831727.5250198	-19.4408156471225	*								48831727.5250198	-18.7017874412069	48831727.5250198	-19.3842870023559
							48964278.2411905	-12.4945854983016	48964278.2411905	-14.5946664638649	*								48964278.2411905	-15.7463464683834	48964278.2411905	-17.3101902807149	*								48964278.2411905	-18.246062426689	48964278.2411905	-19.437166114687	*								48964278.2411905	-18.6981379087714	48964278.2411905	-19.3806374699204
							49097188.7581148	-12.4909359658661	49097188.7581148	-14.5910169314294	*								49097188.7581148	-15.7426969359479	49097188.7581148	-17.3065407482794	*								49097188.7581148	-18.2424128942535	49097188.7581148	-19.4335165822515	*								49097188.7581148	-18.6944883763358	49097188.7581148	-19.3769879374849
							49230460.0524494	-12.4872864334306	49230460.0524494	-14.5873673989939	*								49230460.0524494	-15.7390474035124	49230460.0524494	-17.3028912158439	*								49230460.0524494	-18.238763361818	49230460.0524494	-19.429867049816	*								49230460.0524494	-18.6908388439003	49230460.0524494	-19.3733384050494
							49364093.1035026	-12.4836369009951	49364093.1035026	-14.5837178665584	*								49364093.1035026	-15.7353978710769	49364093.1035026	-17.2992416834084	*								49364093.1035026	-18.2351138293825	49364093.1035026	-19.4262175173804	*								49364093.1035026	-18.6871893114648	49364093.1035026	-19.3696888726139
							49498088.8932407	-12.4799873685596	49498088.8932407	-14.5800683341229	*								49498088.8932407	-15.7317483386414	49498088.8932407	-17.2955921509729	*								49498088.8932407	-18.231464296947	49498088.8932407	-19.4225679849449	*								49498088.8932407	-18.6835397790293	49498088.8932407	-19.3660393401784
							49632448.4062954	-12.4763378361241	49632448.4062954	-14.5764188016874	*								49632448.4062954	-15.7280988062059	49632448.4062954	-17.2919426185374	*								49632448.4062954	-18.2278147645115	49632448.4062954	-19.4189184525094	*								49632448.4062954	-18.6798902465938	49632448.4062954	-19.3623898077429
							49767172.6299712	-12.4726883036886	49767172.6299712	-14.5727692692519	*								49767172.6299712	-15.7244492737704	49767172.6299712	-17.2882930861019	*								49767172.6299712	-18.224165232076	49767172.6299712	-19.4152689200739	*								49767172.6299712	-18.6762407141583	49767172.6299712	-19.3587402753074
							49902262.5542528	-12.4690387712531	49902262.5542528	-14.5691197368164	*								49902262.5542528	-15.7207997413349	49902262.5542528	-17.2846435536664	*								49902262.5542528	-18.2205156996405	49902262.5542528	-19.4116193876384	*								49902262.5542528	-18.6725911817228	49902262.5542528	-19.3550907428719
							50037719.171812	-12.4653892388176	50037719.171812	-14.5654702043809	*								50037719.171812	-15.7171502088993	50037719.171812	-17.2809940212309	*								50037719.171812	-18.216866167205	50037719.171812	-19.4079698552029	*								50037719.171812	-18.6689416492873	50037719.171812	-19.3514412104364
							50173543.4780148	-12.4617397063821	50173543.4780148	-14.5618206719454	*								50173543.4780148	-15.7135006764638	50173543.4780148	-17.2773444887953	*								50173543.4780148	-18.2132166347695	50173543.4780148	-19.4043203227674	*								50173543.4780148	-18.6652921168518	50173543.4780148	-19.3477916780008
							50309736.4709296	-12.4580901739465	50309736.4709296	-14.5581711395099	*								50309736.4709296	-15.7098511440283	50309736.4709296	-17.2736949563598	*								50309736.4709296	-18.2095671023339	50309736.4709296	-19.4006707903319	*								50309736.4709296	-18.6616425844163	50309736.4709296	-19.3441421455653
							50446299.1513338	-12.454440641511	50446299.1513338	-14.5545216070743	*								50446299.1513338	-15.7062016115928	50446299.1513338	-17.2700454239243	*								50446299.1513338	-18.2059175698984	50446299.1513338	-19.3970212578964	*								50446299.1513338	-18.6579930519808	50446299.1513338	-19.3404926131298
							50583232.5227212	-12.4507911090755	50583232.5227212	-14.5508720746388	*								50583232.5227212	-15.7025520791573	50583232.5227212	-17.2663958914888	*								50583232.5227212	-18.2022680374629	50583232.5227212	-19.3933717254609	*								50583232.5227212	-18.6543435195453	50583232.5227212	-19.3368430806943
							50720537.5913097	-12.44714157664	50720537.5913097	-14.5472225422033	*								50720537.5913097	-15.6989025467218	50720537.5913097	-17.2627463590533	*								50720537.5913097	-18.1986185050274	50720537.5913097	-19.3897221930254	*								50720537.5913097	-18.6506939871098	50720537.5913097	-19.3331935482588
							50858215.3660484	-12.4434920442045	50858215.3660484	-14.5435730097678	*								50858215.3660484	-15.6952530142863	50858215.3660484	-17.2590968266178	*								50858215.3660484	-18.1949689725919	50858215.3660484	-19.3860726605899	*								50858215.3660484	-18.6470444546742	50858215.3660484	-19.3295440158233
							50996266.8586253	-12.439842511769	50996266.8586253	-14.5399234773323	*								50996266.8586253	-15.6916034818508	50996266.8586253	-17.2554472941823	*								50996266.8586253	-18.1913194401564	50996266.8586253	-19.3824231281543	*								50996266.8586253	-18.6433949222387	50996266.8586253	-19.3258944833878
							51134693.0834743	-12.4361929793335	51134693.0834743	-14.5362739448968	*								51134693.0834743	-15.6879539494153	51134693.0834743	-17.2517977617468	*								51134693.0834743	-18.1876699077209	51134693.0834743	-19.3787735957188	*								51134693.0834743	-18.6397453898032	51134693.0834743	-19.3222449509523
							51273495.0577832	-12.432543446898	51273495.0577832	-14.5326244124613	*								51273495.0577832	-15.6843044169798	51273495.0577832	-17.2481482293113	*								51273495.0577832	-18.1840203752854	51273495.0577832	-19.3751240632833	*								51273495.0577832	-18.6360958573677	51273495.0577832	-19.3185954185168
							51412673.8015007	-12.4288939144625	51412673.8015007	-14.5289748800258	*								51412673.8015007	-15.6806548845443	51412673.8015007	-17.2444986968758	*								51412673.8015007	-18.1803708428499	51412673.8015007	-19.3714745308478	*								51412673.8015007	-18.6324463249322	51412673.8015007	-19.3149458860813
							51552230.337344	-12.425244382027	51552230.337344	-14.5253253475903	*								51552230.337344	-15.6770053521088	51552230.337344	-17.2408491644403	*								51552230.337344	-18.1767213104144	51552230.337344	-19.3678249984123	*								51552230.337344	-18.6287967924967	51552230.337344	-19.3112963536458
							51692165.6908069	-12.4215948495915	51692165.6908069	-14.5216758151548	*								51692165.6908069	-15.6733558196732	51692165.6908069	-17.2371996320048	*								51692165.6908069	-18.1730717779789	51692165.6908069	-19.3641754659768	*								51692165.6908069	-18.6251472600612	51692165.6908069	-19.3076468212103
							51832480.8901662	-12.417945317156	51832480.8901662	-14.5180262827193	*								51832480.8901662	-15.6697062872377	51832480.8901662	-17.2335500995692	*								51832480.8901662	-18.1694222455434	51832480.8901662	-19.3605259335413	*								51832480.8901662	-18.6214977276257	51832480.8901662	-19.3039972887747
							51973176.9664902	-12.4142957847205	51973176.9664902	-14.5143767502838	*								51973176.9664902	-15.6660567548022	51973176.9664902	-17.2299005671337	*								51973176.9664902	-18.1657727131079	51973176.9664902	-19.3568764011058	*								51973176.9664902	-18.6178481951902	51973176.9664902	-19.3003477563392
							52114254.9536462	-12.4106462522849	52114254.9536462	-14.5107272178482	*								52114254.9536462	-15.6624072223667	52114254.9536462	-17.2262510346982	*								52114254.9536462	-18.1621231806723	52114254.9536462	-19.3532268686703	*								52114254.9536462	-18.6141986627547	52114254.9536462	-19.2966982239037
							52255715.8883074	-12.4069967198494	52255715.8883074	-14.5070776854127	*								52255715.8883074	-15.6587576899312	52255715.8883074	-17.2226015022627	*								52255715.8883074	-18.1584736482368	52255715.8883074	-19.3495773362348	*								52255715.8883074	-18.6105491303192	52255715.8883074	-19.2930486914682
							52397560.8099613	-12.4033471874139	52397560.8099613	-14.5034281529772	*								52397560.8099613	-15.6551081574957	52397560.8099613	-17.2189519698272	*								52397560.8099613	-18.1548241158013	52397560.8099613	-19.3459278037993	*								52397560.8099613	-18.6068995978837	52397560.8099613	-19.2893991590327
							52539790.7609169	-12.3996976549784	52539790.7609169	-14.4997786205417	*								52539790.7609169	-15.6514586250602	52539790.7609169	-17.2153024373917	*								52539790.7609169	-18.1511745833658	52539790.7609169	-19.3422782713638	*								52539790.7609169	-18.6032500654481	52539790.7609169	-19.2857496265972
							52682406.7863124	-12.3960481225429	52682406.7863124	-14.4961290881062	*								52682406.7863124	-15.6478090926247	52682406.7863124	-17.2116529049562	*								52682406.7863124	-18.1475250509303	52682406.7863124	-19.3386287389282	*								52682406.7863124	-18.5996005330126	52682406.7863124	-19.2821000941617
							52825409.9341234	-12.3923985901074	52825409.9341234	-14.4924795556707	*								52825409.9341234	-15.6441595601892	52825409.9341234	-17.2080033725207	*								52825409.9341234	-18.1438755184948	52825409.9341234	-19.3349792064927	*								52825409.9341234	-18.5959510005771	52825409.9341234	-19.2784505617262
							52968801.2551696	-12.3887490576719	52968801.2551696	-14.4888300232352	*								52968801.2551696	-15.6405100277537	52968801.2551696	-17.2043538400852	*								52968801.2551696	-18.1402259860593	52968801.2551696	-19.3313296740572	*								52968801.2551696	-18.5923014681416	52968801.2551696	-19.2748010292907
							53112581.8031233	-12.3850995252364	53112581.8031233	-14.4851804907997	*								53112581.8031233	-15.6368604953182	53112581.8031233	-17.2007043076497	*								53112581.8031233	-18.1365764536238	53112581.8031233	-19.3276801416217	*								53112581.8031233	-18.5886519357061	53112581.8031233	-19.2711514968552
							53256752.6345172	-12.3814499928009	53256752.6345172	-14.4815309583642	*								53256752.6345172	-15.6332109628827	53256752.6345172	-17.1970547752142	*								53256752.6345172	-18.1329269211883	53256752.6345172	-19.3240306091862	*								53256752.6345172	-18.5850024032706	53256752.6345172	-19.2675019644197
							53401314.8087515	-12.3778004603654	53401314.8087515	-14.4778814259287	*								53401314.8087515	-15.6295614304471	53401314.8087515	-17.1934052427787	*								53401314.8087515	-18.1292773887528	53401314.8087515	-19.3203810767507	*								53401314.8087515	-18.5813528708351	53401314.8087515	-19.2638524319842
							53546269.3881022	-12.3741509279299	53546269.3881022	-14.4742318934932	*								53546269.3881022	-15.6259118980116	53546269.3881022	-17.1897557103432	*								53546269.3881022	-18.1256278563173	53546269.3881022	-19.3167315443152	*								53546269.3881022	-18.5777033383996	53546269.3881022	-19.2602028995486
							53691617.437729	-12.3705013954943	53691617.437729	-14.4705823610577	*								53691617.437729	-15.6222623655761	53691617.437729	-17.1861061779076	*								53691617.437729	-18.1219783238818	53691617.437729	-19.3130820118797	*								53691617.437729	-18.5740538059641	53691617.437729	-19.2565533671131
							53837360.0256824	-12.3668518630588	53837360.0256824	-14.4669328286221	*								53837360.0256824	-15.6186128331406	53837360.0256824	-17.1824566454721	*								53837360.0256824	-18.1183287914462	53837360.0256824	-19.3094324794442	*								53837360.0256824	-18.5704042735286	53837360.0256824	-19.2529038346776
							53983498.2229127	-12.3632023306233	53983498.2229127	-14.4632832961866	*								53983498.2229127	-15.6149633007051	53983498.2229127	-17.1788071130366	*								53983498.2229127	-18.1146792590107	53983498.2229127	-19.3057829470087	*								53983498.2229127	-18.5667547410931	53983498.2229127	-19.2492543022421
							54130033.1032767	-12.3595527981878	54130033.1032767	-14.4596337637511	*								54130033.1032767	-15.6113137682696	54130033.1032767	-17.1751575806011	*								54130033.1032767	-18.1110297265752	54130033.1032767	-19.3021334145732	*								54130033.1032767	-18.5631052086576	54130033.1032767	-19.2456047698066
							54276965.7435464	-12.3559032657523	54276965.7435464	-14.4559842313156	*								54276965.7435464	-15.6076642358341	54276965.7435464	-17.1715080481656	*								54276965.7435464	-18.1073801941397	54276965.7435464	-19.2984838821377	*								54276965.7435464	-18.5594556762221	54276965.7435464	-19.2419552373711
							54424297.2234167	-12.3522537333168	54424297.2234167	-14.4523346988801	*								54424297.2234167	-15.6040147033986	54424297.2234167	-17.1678585157301	*								54424297.2234167	-18.1037306617042	54424297.2234167	-19.2948343497022	*								54424297.2234167	-18.5558061437865	54424297.2234167	-19.2383057049356
							54572028.6255129	-12.3486042008813	54572028.6255129	-14.4486851664446	*								54572028.6255129	-15.6003651709631	54572028.6255129	-17.1642089832946	*								54572028.6255129	-18.1000811292687	54572028.6255129	-19.2911848172666	*								54572028.6255129	-18.552156611351	54572028.6255129	-19.2346561725001
							54720161.0353994	-12.3449546684458	54720161.0353994	-14.4450356340091	*								54720161.0353994	-15.5967156385276	54720161.0353994	-17.1605594508591	*								54720161.0353994	-18.0964315968332	54720161.0353994	-19.2875352848311	*								54720161.0353994	-18.5485070789155	54720161.0353994	-19.2310066400646
							54868695.5415872	-12.3413051360103	54868695.5415872	-14.4413861015736	*								54868695.5415872	-15.5930661060921	54868695.5415872	-17.1569099184236	*								54868695.5415872	-18.0927820643977	54868695.5415872	-19.2838857523956	*								54868695.5415872	-18.54485754648	54868695.5415872	-19.2273571076291
							55017633.2355416	-12.3376556035748	55017633.2355416	-14.4377365691381	*								55017633.2355416	-15.5894165736566	55017633.2355416	-17.1532603859881	*								55017633.2355416	-18.0891325319622	55017633.2355416	-19.2802362199601	*								55017633.2355416	-18.5412080140445	55017633.2355416	-19.2237075751936
							55166975.2116913	-12.3340060711393	55166975.2116913	-14.4340870367026	*								55166975.2116913	-15.5857670412211	55166975.2116913	-17.1496108535526	*								55166975.2116913	-18.0854829995267	55166975.2116913	-19.2765866875246	*								55166975.2116913	-18.537558481609	55166975.2116913	-19.2200580427581
							55316722.5674353	-12.3303565387038	55316722.5674353	-14.4304375042671	*								55316722.5674353	-15.5821175087855	55316722.5674353	-17.1459613211171	*								55316722.5674353	-18.0818334670912	55316722.5674353	-19.2729371550891	*								55316722.5674353	-18.5339089491735	55316722.5674353	-19.2164085103226
							55466876.4031514	-12.3267070062683	55466876.4031514	-14.4267879718316	*								55466876.4031514	-15.57846797635	55466876.4031514	-17.1423117886816	*								55466876.4031514	-18.0781839346557	55466876.4031514	-19.2692876226536	*								55466876.4031514	-18.530259416738	55466876.4031514	-19.212758977887
							55617437.8222048	-12.3230574738327	55617437.8222048	-14.4231384393961	*								55617437.8222048	-15.5748184439145	55617437.8222048	-17.138662256246	*								55617437.8222048	-18.0745344022202	55617437.8222048	-19.2656380902181	*								55617437.8222048	-18.5266098843025	55617437.8222048	-19.2091094454515
							55768407.930955	-12.3194079413972	55768407.930955	-14.4194889069605	*								55768407.930955	-15.571168911479	55768407.930955	-17.1350127238105	*								55768407.930955	-18.0708848697846	55768407.930955	-19.2619885577826	*								55768407.930955	-18.522960351867	55768407.930955	-19.205459913016
							55919787.8387652	-12.3157584089617	55919787.8387652	-14.415839374525	*								55919787.8387652	-15.5675193790435	55919787.8387652	-17.131363191375	*								55919787.8387652	-18.0672353373491	55919787.8387652	-19.2583390253471	*								55919787.8387652	-18.5193108194315	55919787.8387652	-19.2018103805805
							56071578.6580097	-12.3121088765262	56071578.6580097	-14.4121898420895	*								56071578.6580097	-15.563869846608	56071578.6580097	-17.1277136589395	*								56071578.6580097	-18.0635858049136	56071578.6580097	-19.2546894929116	*								56071578.6580097	-18.515661286996	56071578.6580097	-19.198160848145
							56223781.5040821	-12.3084593440907	56223781.5040821	-14.408540309654	*								56223781.5040821	-15.5602203141725	56223781.5040821	-17.124064126504	*								56223781.5040821	-18.0599362724781	56223781.5040821	-19.2510399604761	*								56223781.5040821	-18.5120117545604	56223781.5040821	-19.1945113157095
							56376397.495404	-12.3048098116552	56376397.495404	-14.4048907772185	*								56376397.495404	-15.556570781737	56376397.495404	-17.1204145940685	*								56376397.495404	-18.0562867400426	56376397.495404	-19.2473904280405	*								56376397.495404	-18.5083622221249	56376397.495404	-19.190861783274
							56529427.7534328	-12.3011602792197	56529427.7534328	-14.401241244783	*								56529427.7534328	-15.5529212493015	56529427.7534328	-17.116765061633	*								56529427.7534328	-18.0526372076071	56529427.7534328	-19.243740895605	*								56529427.7534328	-18.5047126896894	56529427.7534328	-19.1872122508385
							56682873.4026696	-12.2975107467842	56682873.4026696	-14.3975917123475	*								56682873.4026696	-15.549271716866	56682873.4026696	-17.1131155291975	*								56682873.4026696	-18.0489876751716	56682873.4026696	-19.2400913631695	*								56682873.4026696	-18.5010631572539	56682873.4026696	-19.183562718403
							56836735.5706687	-12.2938612143487	56836735.5706687	-14.393942179912	*								56836735.5706687	-15.5456221844305	56836735.5706687	-17.109465996762	*								56836735.5706687	-18.0453381427361	56836735.5706687	-19.236441830734	*								56836735.5706687	-18.4974136248184	56836735.5706687	-19.1799131859675
							56991015.3880444	-12.2902116819132	56991015.3880444	-14.3902926474765	*								56991015.3880444	-15.541972651995	56991015.3880444	-17.1058164643265	*								56991015.3880444	-18.0416886103006	56991015.3880444	-19.2327922982985	*								56991015.3880444	-18.4937640923829	56991015.3880444	-19.176263653532
							57145713.9884802	-12.2865621494777	57145713.9884802	-14.386643115041	*								57145713.9884802	-15.5383231195594	57145713.9884802	-17.102166931891	*								57145713.9884802	-18.0380390778651	57145713.9884802	-19.229142765863	*								57145713.9884802	-18.4901145599474	57145713.9884802	-19.1726141210965
							57300832.508737	-12.2829126170422	57300832.508737	-14.3829935826055	*								57300832.508737	-15.5346735871239	57300832.508737	-17.0985173994554	*								57300832.508737	-18.0343895454296	57300832.508737	-19.2254932334275	*								57300832.508737	-18.4864650275119	57300832.508737	-19.1689645886609
							57456372.0886611	-12.2792630846066	57456372.0886611	-14.37934405017	*								57456372.0886611	-15.5310240546884	57456372.0886611	-17.0948678670199	*								57456372.0886611	-18.0307400129941	57456372.0886611	-19.221843700992	*								57456372.0886611	-18.4828154950764	57456372.0886611	-19.1653150562254
							57612333.8711932	-12.2756135521711	57612333.8711932	-14.3756945177344	*								57612333.8711932	-15.5273745222529	57612333.8711932	-17.0912183345844	*								57612333.8711932	-18.0270904805585	57612333.8711932	-19.2181941685565	*								57612333.8711932	-18.4791659626409	57612333.8711932	-19.1616655237899
							57768719.0023763	-12.2719640197356	57768719.0023763	-14.3720449852989	*								57768719.0023763	-15.5237249898174	57768719.0023763	-17.0875688021489	*								57768719.0023763	-18.023440948123	57768719.0023763	-19.214544636121	*								57768719.0023763	-18.4755164302054	57768719.0023763	-19.1580159913544
							57925528.6313639	-12.2683144873001	57925528.6313639	-14.3683954528634	*								57925528.6313639	-15.5200754573819	57925528.6313639	-17.0839192697134	*								57925528.6313639	-18.0197914156875	57925528.6313639	-19.2108951036855	*								57925528.6313639	-18.4718668977699	57925528.6313639	-19.1543664589189
							58082763.9104296	-12.2646649548646	58082763.9104296	-14.3647459204279	*								58082763.9104296	-15.5164259249464	58082763.9104296	-17.0802697372779	*								58082763.9104296	-18.016141883252	58082763.9104296	-19.20724557125	*								58082763.9104296	-18.4682173653343	58082763.9104296	-19.1507169264834
							58240425.9949742	-12.2610154224291	58240425.9949742	-14.3610963879924	*								58240425.9949742	-15.5127763925109	58240425.9949742	-17.0766202048424	*								58240425.9949742	-18.0124923508165	58240425.9949742	-19.2035960388145	*								58240425.9949742	-18.4645678328988	58240425.9949742	-19.1470673940479
							58398516.0435347	-12.2573658899936	58398516.0435347	-14.3574468555569	*								58398516.0435347	-15.5091268600754	58398516.0435347	-17.0729706724069	*								58398516.0435347	-18.008842818381	58398516.0435347	-19.1999465063789	*								58398516.0435347	-18.4609183004633	58398516.0435347	-19.1434178616124
							58557035.2177931	-12.2537163575581	58557035.2177931	-14.3537973231214	*								58557035.2177931	-15.5054773276399	58557035.2177931	-17.0693211399714	*								58557035.2177931	-18.0051932859455	58557035.2177931	-19.1962969739434	*								58557035.2177931	-18.4572687680278	58557035.2177931	-19.1397683291769
							58715984.6825847	-12.2500668251226	58715984.6825847	-14.3501477906859	*								58715984.6825847	-15.5018277952044	58715984.6825847	-17.0656716075359	*								58715984.6825847	-18.00154375351	58715984.6825847	-19.1926474415079	*								58715984.6825847	-18.4536192355923	58715984.6825847	-19.1361187967414
							58875365.6059067	-12.2464172926871	58875365.6059067	-14.3464982582504	*								58875365.6059067	-15.4981782627689	58875365.6059067	-17.0620220751004	*								58875365.6059067	-17.9978942210745	58875365.6059067	-19.1889979090724	*								58875365.6059067	-18.4499697031568	58875365.6059067	-19.1324692643059
							59035179.1589267	-12.2427677602516	59035179.1589267	-14.3428487258149	*								59035179.1589267	-15.4945287303333	59035179.1589267	-17.0583725426649	*								59035179.1589267	-17.994244688639	59035179.1589267	-19.1853483766369	*								59035179.1589267	-18.4463201707213	59035179.1589267	-19.1288197318704
							59195426.5159912	-12.2391182278161	59195426.5159912	-14.3391991933794	*								59195426.5159912	-15.4908791978978	59195426.5159912	-17.0547230102294	*								59195426.5159912	-17.9905951562035	59195426.5159912	-19.1816988442014	*								59195426.5159912	-18.4426706382858	59195426.5159912	-19.1251701994348
							59356108.8546348	-12.2354686953806	59356108.8546348	-14.3355496609439	*								59356108.8546348	-15.4872296654623	59356108.8546348	-17.0510734777938	*								59356108.8546348	-17.986945623768	59356108.8546348	-19.1780493117659	*								59356108.8546348	-18.4390211058503	59356108.8546348	-19.1215206669993
							59517227.3555881	-12.231819162945	59517227.3555881	-14.3319001285083	*								59517227.3555881	-15.4835801330268	59517227.3555881	-17.0474239453583	*								59517227.3555881	-17.9832960913324	59517227.3555881	-19.1743997793304	*								59517227.3555881	-18.4353715734148	59517227.3555881	-19.1178711345638
							59678783.2027868	-12.2281696305095	59678783.2027868	-14.3282505960728	*								59678783.2027868	-15.4799306005913	59678783.2027868	-17.0437744129228	*								59678783.2027868	-17.9796465588969	59678783.2027868	-19.1707502468949	*								59678783.2027868	-18.4317220409793	59678783.2027868	-19.1142216021283
							59840777.5833804	-12.224520098074	59840777.5833804	-14.3246010636373	*								59840777.5833804	-15.4762810681558	59840777.5833804	-17.0401248804873	*								59840777.5833804	-17.9759970264614	59840777.5833804	-19.1671007144594	*								59840777.5833804	-18.4280725085438	59840777.5833804	-19.1105720696928
							60003211.6877405	-12.2208705656385	60003211.6877405	-14.3209515312018	*								60003211.6877405	-15.4726315357203	60003211.6877405	-17.0364753480518	*								60003211.6877405	-17.9723474940259	60003211.6877405	-19.1634511820239	*								60003211.6877405	-18.4244229761083	60003211.6877405	-19.1069225372573
							60166086.7094706	-12.217221033203	60166086.7094706	-14.3173019987663	*								60166086.7094706	-15.4689820032848	60166086.7094706	-17.0328258156163	*								60166086.7094706	-17.9686979615904	60166086.7094706	-19.1598016495884	*								60166086.7094706	-18.4207734436727	60166086.7094706	-19.1032730048218
							60329403.8454136	-12.2135715007675	60329403.8454136	-14.3136524663308	*								60329403.8454136	-15.4653324708493	60329403.8454136	-17.0291762831808	*								60329403.8454136	-17.9650484291549	60329403.8454136	-19.1561521171528	*								60329403.8454136	-18.4171239112372	60329403.8454136	-19.0996234723863
							60493164.295661	-12.209921968332	60493164.295661	-14.3100029338953	*								60493164.295661	-15.4616829384138	60493164.295661	-17.0255267507453	*								60493164.295661	-17.9613988967194	60493164.295661	-19.1525025847173	*								60493164.295661	-18.4134743788017	60493164.295661	-19.0959739399508
							60657369.2635626	-12.2062724358965	60657369.2635626	-14.3063534014598	*								60657369.2635626	-15.4580334059783	60657369.2635626	-17.0218772183098	*								60657369.2635626	-17.9577493642839	60657369.2635626	-19.1488530522818	*								60657369.2635626	-18.4098248463662	60657369.2635626	-19.0923244075153
							60822019.955734	-12.202622903461	60822019.955734	-14.3027038690243	*								60822019.955734	-15.4543838735428	60822019.955734	-17.0182276858743	*								60822019.955734	-17.9540998318484	60822019.955734	-19.1452035198463	*								60822019.955734	-18.4061753139307	60822019.955734	-19.0886748750798
							60987117.5820663	-12.1989733710255	60987117.5820663	-14.2990543365888	*								60987117.5820663	-15.4507343411073	60987117.5820663	-17.0145781534388	*								60987117.5820663	-17.9504502994129	60987117.5820663	-19.1415539874108	*								60987117.5820663	-18.4025257814952	60987117.5820663	-19.0850253426443
							61152663.3557347	-12.19532383859	61152663.3557347	-14.2954048041533	*								61152663.3557347	-15.4470848086717	61152663.3557347	-17.0109286210033	*								61152663.3557347	-17.9468007669774	61152663.3557347	-19.1379044549753	*								61152663.3557347	-18.3988762490597	61152663.3557347	-19.0813758102087
							61318658.4932074	-12.1916743061545	61318658.4932074	-14.2917552717178	*								61318658.4932074	-15.4434352762362	61318658.4932074	-17.0072790885677	*								61318658.4932074	-17.9431512345419	61318658.4932074	-19.1342549225398	*								61318658.4932074	-18.3952267166242	61318658.4932074	-19.0777262777732
							61485104.214255	-12.1880247737189	61485104.214255	-14.2881057392823	*								61485104.214255	-15.4397857438007	61485104.214255	-17.0036295561322	*								61485104.214255	-17.9395017021063	61485104.214255	-19.1306053901043	*								61485104.214255	-18.3915771841887	61485104.214255	-19.0740767453377
							61652001.7419589	-12.1843752412834	61652001.7419589	-14.2844562068467	*								61652001.7419589	-15.4361362113652	61652001.7419589	-16.9999800236967	*								61652001.7419589	-17.9358521696708	61652001.7419589	-19.1269558576688	*								61652001.7419589	-18.3879276517532	61652001.7419589	-19.0704272129022
							61819352.3027201	-12.1807257088479	61819352.3027201	-14.2808066744112	*								61819352.3027201	-15.4324866789297	61819352.3027201	-16.9963304912612	*								61819352.3027201	-17.9322026372353	61819352.3027201	-19.1233063252333	*								61819352.3027201	-18.3842781193177	61819352.3027201	-19.0667776804667
							61987157.1262693	-12.1770761764124	61987157.1262693	-14.2771571419757	*								61987157.1262693	-15.4288371464942	61987157.1262693	-16.9926809588257	*								61987157.1262693	-17.9285531047998	61987157.1262693	-19.1196567927978	*								61987157.1262693	-18.3806285868822	61987157.1262693	-19.0631281480312
							62155417.4456746	-12.1734266439769	62155417.4456746	-14.2735076095402	*								62155417.4456746	-15.4251876140587	62155417.4456746	-16.9890314263902	*								62155417.4456746	-17.9249035723643	62155417.4456746	-19.1160072603623	*								62155417.4456746	-18.3769790544466	62155417.4456746	-19.0594786155957
							62324134.4973516	-12.1697771115414	62324134.4973516	-14.2698580771047	*								62324134.4973516	-15.4215380816232	62324134.4973516	-16.9853818939547	*								62324134.4973516	-17.9212540399288	62324134.4973516	-19.1123577279267	*								62324134.4973516	-18.3733295220111	62324134.4973516	-19.0558290831602
							62493309.5210719	-12.1661275791059	62493309.5210719	-14.2662085446692	*								62493309.5210719	-15.4178885491877	62493309.5210719	-16.9817323615192	*								62493309.5210719	-17.9176045074933	62493309.5210719	-19.1087081954912	*								62493309.5210719	-18.3696799895756	62493309.5210719	-19.0521795507247
							62662943.7599722	-12.1624780466704	62662943.7599722	-14.2625590122337	*								62662943.7599722	-15.4142390167522	62662943.7599722	-16.9780828290837	*								62662943.7599722	-17.9139549750578	62662943.7599722	-19.1050586630557	*								62662943.7599722	-18.3660304571401	62662943.7599722	-19.0485300182892
							62833038.4605641	-12.1588285142349	62833038.4605641	-14.2589094797982	*								62833038.4605641	-15.4105894843167	62833038.4605641	-16.9744332966482	*								62833038.4605641	-17.9103054426223	62833038.4605641	-19.1014091306202	*								62833038.4605641	-18.3623809247046	62833038.4605641	-19.0448804858537
							63003594.8727423	-12.1551789817994	63003594.8727423	-14.2552599473627	*								63003594.8727423	-15.4069399518812	63003594.8727423	-16.9707837642127	*								63003594.8727423	-17.9066559101868	63003594.8727423	-19.0977595981847	*								63003594.8727423	-18.3587313922691	63003594.8727423	-19.0412309534182
							63174614.2497944	-12.1515294493639	63174614.2497944	-14.2516104149272	*								63174614.2497944	-15.4032904194456	63174614.2497944	-16.9671342317772	*								63174614.2497944	-17.9030063777513	63174614.2497944	-19.0941100657492	*								63174614.2497944	-18.3550818598336	63174614.2497944	-19.0375814209827
							63346097.8484103	-12.1478799169284	63346097.8484103	-14.2479608824917	*								63346097.8484103	-15.3996408870101	63346097.8484103	-16.9634846993417	*								63346097.8484103	-17.8993568453158	63346097.8484103	-19.0904605333137	*								63346097.8484103	-18.3514323273981	63346097.8484103	-19.0339318885471
							63518046.9286907	-12.1442303844928	63518046.9286907	-14.2443113500562	*								63518046.9286907	-15.3959913545746	63518046.9286907	-16.9598351669061	*								63518046.9286907	-17.8957073128803	63518046.9286907	-19.0868110008782	*								63518046.9286907	-18.3477827949626	63518046.9286907	-19.0302823561116
							63690462.7541569	-12.1405808520573	63690462.7541569	-14.2406618176206	*								63690462.7541569	-15.3923418221391	63690462.7541569	-16.9561856344706	*								63690462.7541569	-17.8920577804447	63690462.7541569	-19.0831614684427	*								63690462.7541569	-18.3441332625271	63690462.7541569	-19.0266328236761
							63863346.5917599	-12.1369313196218	63863346.5917599	-14.2370122851851	*								63863346.5917599	-15.3886922897036	63863346.5917599	-16.9525361020351	*								63863346.5917599	-17.8884082480092	63863346.5917599	-19.0795119360072	*								63863346.5917599	-18.3404837300916	63863346.5917599	-19.0229832912406
							64036699.7118897	-12.1332817871863	64036699.7118897	-14.2333627527496	*								64036699.7118897	-15.3850427572681	64036699.7118897	-16.9488865695996	*								64036699.7118897	-17.8847587155737	64036699.7118897	-19.0758624035717	*								64036699.7118897	-18.3368341976561	64036699.7118897	-19.0193337588051
							64210523.3883852	-12.1296322547508	64210523.3883852	-14.2297132203141	*								64210523.3883852	-15.3813932248326	64210523.3883852	-16.9452370371641	*								64210523.3883852	-17.8811091831382	64210523.3883852	-19.0722128711362	*								64210523.3883852	-18.3331846652205	64210523.3883852	-19.0156842263696
							64384818.8985423	-12.1259827223153	64384818.8985423	-14.2260636878786	*								64384818.8985423	-15.3777436923971	64384818.8985423	-16.9415875047286	*								64384818.8985423	-17.8774596507027	64384818.8985423	-19.0685633387006	*								64384818.8985423	-18.329535132785	64384818.8985423	-19.0120346939341
							64559587.5231245	-12.1223331898798	64559587.5231245	-14.2224141554431	*								64559587.5231245	-15.3740941599616	64559587.5231245	-16.9379379722931	*								64559587.5231245	-17.8738101182672	64559587.5231245	-19.0649138062651	*								64559587.5231245	-18.3258856003495	64559587.5231245	-19.0083851614986
							64734830.546372	-12.1186836574443	64734830.546372	-14.2187646230076	*								64734830.546372	-15.3704446275261	64734830.546372	-16.9342884398576	*								64734830.546372	-17.8701605858317	64734830.546372	-19.0612642738296	*								64734830.546372	-18.322236067914	64734830.546372	-19.0047356290631
							64910549.2560104	-12.1150341250088	64910549.2560104	-14.2151150905721	*								64910549.2560104	-15.3667950950906	64910549.2560104	-16.9306389074221	*								64910549.2560104	-17.8665110533962	64910549.2560104	-19.0576147413941	*								64910549.2560104	-18.3185865354785	64910549.2560104	-19.0010860966276
							65086744.9432614	-12.1113845925733	65086744.9432614	-14.2114655581366	*								65086744.9432614	-15.3631455626551	65086744.9432614	-16.9269893749866	*								65086744.9432614	-17.8628615209607	65086744.9432614	-19.0539652089586	*								65086744.9432614	-18.314937003043	65086744.9432614	-18.9974365641921
							65263418.9028511	-12.1077350601378	65263418.9028511	-14.2078160257011	*								65263418.9028511	-15.3594960302195	65263418.9028511	-16.9233398425511	*								65263418.9028511	-17.8592119885252	65263418.9028511	-19.0503156765231	*								65263418.9028511	-18.3112874706075	65263418.9028511	-18.9937870317566
							65440572.4330203	-12.1040855277023	65440572.4330203	-14.2041664932656	*								65440572.4330203	-15.355846497784	65440572.4330203	-16.9196903101156	*								65440572.4330203	-17.8555624560897	65440572.4330203	-19.0466661440876	*								65440572.4330203	-18.307637938172	65440572.4330203	-18.990137499321
							65618206.8355341	-12.1004359952667	65618206.8355341	-14.2005169608301	*								65618206.8355341	-15.3521969653485	65618206.8355341	-16.91604077768	*								65618206.8355341	-17.8519129236542	65618206.8355341	-19.0430166116521	*								65618206.8355341	-18.3039884057365	65618206.8355341	-18.9864879668855
							65796323.4156906	-12.0967864628312	65796323.4156906	-14.1968674283945	*								65796323.4156906	-15.348547432913	65796323.4156906	-16.9123912452445	*								65796323.4156906	-17.8482633912186	65796323.4156906	-19.0393670792166	*								65796323.4156906	-18.300338873301	65796323.4156906	-18.98283843445
							65974923.4823312	-12.0931369303957	65974923.4823312	-14.193217895959	*								65974923.4823312	-15.3448979004775	65974923.4823312	-16.908741712809	*								65974923.4823312	-17.8446138587831	65974923.4823312	-19.0357175467811	*								65974923.4823312	-18.2966893408655	65974923.4823312	-18.9791889020145
							66154008.3478505	-12.0894873979602	66154008.3478505	-14.1895683635235	*								66154008.3478505	-15.341248368042	66154008.3478505	-16.9050921803735	*								66154008.3478505	-17.8409643263476	66154008.3478505	-19.0320680143456	*								66154008.3478505	-18.29303980843	66154008.3478505	-18.975539369579
							66333579.3282051	-12.0858378655247	66333579.3282051	-14.185918831088	*								66333579.3282051	-15.3375988356065	66333579.3282051	-16.901442647938	*								66333579.3282051	-17.8373147939121	66333579.3282051	-19.0284184819101	*								66333579.3282051	-18.2893902759945	66333579.3282051	-18.9718898371435
							66513637.7429236	-12.0821883330892	66513637.7429236	-14.1822692986525	*								66513637.7429236	-15.333949303171	66513637.7429236	-16.8977931155025	*								66513637.7429236	-17.8336652614766	66513637.7429236	-19.0247689494745	*								66513637.7429236	-18.2857407435589	66513637.7429236	-18.968240304708
							66694184.9151167	-12.0785388006537	66694184.9151167	-14.178619766217	*								66694184.9151167	-15.3302997707355	66694184.9151167	-16.894143583067	*								66694184.9151167	-17.8300157290411	66694184.9151167	-19.021119417039	*								66694184.9151167	-18.2820912111234	66694184.9151167	-18.9645907722725
							66875222.1714863	-12.0748892682182	66875222.1714863	-14.1749702337815	*								66875222.1714863	-15.3266502383	66875222.1714863	-16.8904940506315	*								66875222.1714863	-17.8263661966056	66875222.1714863	-19.0174698846035	*								66875222.1714863	-18.2784416786879	66875222.1714863	-18.960941239837
							67056750.842336	-12.0712397357827	67056750.842336	-14.171320701346	*								67056750.842336	-15.3230007058645	67056750.842336	-16.886844518196	*								67056750.842336	-17.8227166641701	67056750.842336	-19.013820352168	*								67056750.842336	-18.2747921462524	67056750.842336	-18.9572917074015
							67238772.2615799	-12.0675902033472	67238772.2615799	-14.1676711689105	*								67238772.2615799	-15.319351173429	67238772.2615799	-16.8831949857605	*								67238772.2615799	-17.8190671317346	67238772.2615799	-19.0101708197325	*								67238772.2615799	-18.2711426138169	67238772.2615799	-18.953642174966
							67421287.766753	-12.0639406709117	67421287.766753	-14.164021636475	*								67421287.766753	-15.3157016409935	67421287.766753	-16.879545453325	*								67421287.766753	-17.8154175992991	67421287.766753	-19.006521287297	*								67421287.766753	-18.2674930813814	67421287.766753	-18.9499926425305
							67604298.6990216	-12.0602911384762	67604298.6990216	-14.1603721040395	*								67604298.6990216	-15.3120521085579	67604298.6990216	-16.8758959208895	*								67604298.6990216	-17.8117680668636	67604298.6990216	-19.0028717548615	*								67604298.6990216	-18.2638435489459	67604298.6990216	-18.9463431100949
							67787806.4031917	-12.0566416060407	67787806.4031917	-14.156722571604	*								67787806.4031917	-15.3084025761224	67787806.4031917	-16.8722463884539	*								67787806.4031917	-17.8081185344281	67787806.4031917	-18.999222222426	*								67787806.4031917	-18.2601940165104	67787806.4031917	-18.9426935776594
							67971812.2277201	-12.0529920736051	67971812.2277201	-14.1530730391685	*								67971812.2277201	-15.3047530436869	67971812.2277201	-16.8685968560184	*								67971812.2277201	-17.8044690019925	67971812.2277201	-18.9955726899905	*								67971812.2277201	-18.2565444840749	67971812.2277201	-18.9390440452239
							68156317.5247238	-12.0493425411696	68156317.5247238	-14.1494235067329	*								68156317.5247238	-15.3011035112514	68156317.5247238	-16.8649473235829	*								68156317.5247238	-17.800819469557	68156317.5247238	-18.991923157555	*								68156317.5247238	-18.2528949516394	68156317.5247238	-18.9353945127884
							68341323.64999	-12.0456930087341	68341323.64999	-14.1457739742974	*								68341323.64999	-15.2974539788159	68341323.64999	-16.8612977911474	*								68341323.64999	-17.7971699371215	68341323.64999	-18.9882736251195	*								68341323.64999	-18.2492454192039	68341323.64999	-18.9317449803529
							68526831.9629863	-12.0420434762986	68526831.9629863	-14.1421244418619	*								68526831.9629863	-15.2938044463804	68526831.9629863	-16.8576482587119	*								68526831.9629863	-17.793520404686	68526831.9629863	-18.984624092684	*								68526831.9629863	-18.2455958867683	68526831.9629863	-18.9280954479174
							68712843.8268704	-12.0383939438631	68712843.8268704	-14.1384749094264	*								68712843.8268704	-15.2901549139449	68712843.8268704	-16.8539987262764	*								68712843.8268704	-17.7898708722505	68712843.8268704	-18.9809745602485	*								68712843.8268704	-18.2419463543328	68712843.8268704	-18.9244459154819
							68899360.6084998	-12.0347444114276	68899360.6084998	-14.1348253769909	*								68899360.6084998	-15.2865053815094	68899360.6084998	-16.8503491938409	*								68899360.6084998	-17.786221339815	68899360.6084998	-18.9773250278129	*								68899360.6084998	-18.2382968218973	68899360.6084998	-18.9207963830464
							69086383.6784431	-12.0310948789921	69086383.6784431	-14.1311758445554	*								69086383.6784431	-15.2828558490739	69086383.6784431	-16.8466996614054	*								69086383.6784431	-17.7825718073795	69086383.6784431	-18.9736754953774	*								69086383.6784431	-18.2346472894618	69086383.6784431	-18.9171468506109
							69273914.4109886	-12.0274453465566	69273914.4109886	-14.1275263121199	*								69273914.4109886	-15.2792063166384	69273914.4109886	-16.8430501289699	*								69273914.4109886	-17.778922274944	69273914.4109886	-18.9700259629419	*								69273914.4109886	-18.2309977570263	69273914.4109886	-18.9134973181754
							69461954.184155	-12.0237958141211	69461954.184155	-14.1238767796844	*								69461954.184155	-15.2755567842029	69461954.184155	-16.8394005965344	*								69461954.184155	-17.7752727425085	69461954.184155	-18.9663764305064	*								69461954.184155	-18.2273482245908	69461954.184155	-18.9098477857399
							69650504.3797017	-12.0201462816856	69650504.3797017	-14.1202272472489	*								69650504.3797017	-15.2719072517674	69650504.3797017	-16.8357510640989	*								69650504.3797017	-17.771623210073	69650504.3797017	-18.9627268980709	*								69650504.3797017	-18.2236986921553	69650504.3797017	-18.9061982533044
							69839566.3831389	-12.0164967492501	69839566.3831389	-14.1165777148134	*								69839566.3831389	-15.2682577193318	69839566.3831389	-16.8321015316634	*								69839566.3831389	-17.7679736776375	69839566.3831389	-18.9590773656354	*								69839566.3831389	-18.2200491597198	69839566.3831389	-18.9025487208689
							70029141.5837377	-12.0128472168146	70029141.5837377	-14.1129281823779	*								70029141.5837377	-15.2646081868963	70029141.5837377	-16.8284519992278	*								70029141.5837377	-17.764324145202	70029141.5837377	-18.9554278331999	*								70029141.5837377	-18.2163996272843	70029141.5837377	-18.8988991884333
							70219231.37454	-12.009197684379	70219231.37454	-14.1092786499424	*								70219231.37454	-15.2609586544608	70219231.37454	-16.8248024667923	*								70219231.37454	-17.7606746127664	70219231.37454	-18.9517783007644	*								70219231.37454	-18.2127500948488	70219231.37454	-18.8952496559978
							70409837.1523692	-12.0055481519435	70409837.1523692	-14.1056291175069	*								70409837.1523692	-15.2573091220253	70409837.1523692	-16.8211529343568	*								70409837.1523692	-17.7570250803309	70409837.1523692	-18.9481287683289	*								70409837.1523692	-18.2091005624133	70409837.1523692	-18.8916001235623
							70600960.3178404	-12.001898619508	70600960.3178404	-14.1019795850713	*								70600960.3178404	-15.2536595895898	70600960.3178404	-16.8175034019213	*								70600960.3178404	-17.7533755478954	70600960.3178404	-18.9444792358934	*								70600960.3178404	-18.2054510299778	70600960.3178404	-18.8879505911268
							70792602.2753706	-11.9982490870725	70792602.2753706	-14.0983300526358	*								70792602.2753706	-15.2500100571543	70792602.2753706	-16.8138538694858	*								70792602.2753706	-17.7497260154599	70792602.2753706	-18.9408297034579	*								70792602.2753706	-18.2018014975423	70792602.2753706	-18.8843010586913
							70984764.4331886	-11.994599554637	70984764.4331886	-14.0946805202003	*								70984764.4331886	-15.2463605247188	70984764.4331886	-16.8102043370503	*								70984764.4331886	-17.7460764830244	70984764.4331886	-18.9371801710224	*								70984764.4331886	-18.1981519651067	70984764.4331886	-18.8806515262558
							71177448.2033463	-11.9909500222015	71177448.2033463	-14.0910309877648	*								71177448.2033463	-15.2427109922833	71177448.2033463	-16.8065548046148	*								71177448.2033463	-17.7424269505889	71177448.2033463	-18.9335306385868	*								71177448.2033463	-18.1945024326712	71177448.2033463	-18.8770019938203
							71370655.0017279	-11.987300489766	71370655.0017279	-14.0873814553293	*								71370655.0017279	-15.2390614598478	71370655.0017279	-16.8029052721793	*								71370655.0017279	-17.7387774181534	71370655.0017279	-18.9298811061513	*								71370655.0017279	-18.1908529002357	71370655.0017279	-18.8733524613848
							71564386.2480617	-11.9836509573305	71564386.2480617	-14.0837319228938	*								71564386.2480617	-15.2354119274123	71564386.2480617	-16.7992557397438	*								71564386.2480617	-17.7351278857179	71564386.2480617	-18.9262315737158	*								71564386.2480617	-18.1872033678002	71564386.2480617	-18.8697029289493
							71758643.3659292	-11.980001424895	71758643.3659292	-14.0800823904583	*								71758643.3659292	-15.2317623949768	71758643.3659292	-16.7956062073083	*								71758643.3659292	-17.7314783532824	71758643.3659292	-18.9225820412803	*								71758643.3659292	-18.1835538353647	71758643.3659292	-18.8660533965138
							71953427.7827761	-11.9763518924595	71953427.7827761	-14.0764328580228	*								71953427.7827761	-15.2281128625413	71953427.7827761	-16.7919566748728	*								71953427.7827761	-17.7278288208469	71953427.7827761	-18.9189325088448	*								71953427.7827761	-18.1799043029292	71953427.7827761	-18.8624038640783
							72148740.9299234	-11.972702360024	72148740.9299234	-14.0727833255873	*								72148740.9299234	-15.2244633301057	72148740.9299234	-16.7883071424373	*								72148740.9299234	-17.7241792884114	72148740.9299234	-18.9152829764093	*								72148740.9299234	-18.1762547704937	72148740.9299234	-18.8587543316428
							72344584.2425766	-11.9690528275885	72344584.2425766	-14.0691337931518	*								72344584.2425766	-15.2208137976702	72344584.2425766	-16.7846576100017	*								72344584.2425766	-17.7205297559759	72344584.2425766	-18.9116334439738	*								72344584.2425766	-18.1726052380582	72344584.2425766	-18.8551047992072
							72540959.1598374	-11.9654032951529	72540959.1598374	-14.0654842607163	*								72540959.1598374	-15.2171642652347	72540959.1598374	-16.7810080775662	*								72540959.1598374	-17.7168802235404	72540959.1598374	-18.9079839115383	*								72540959.1598374	-18.1689557056227	72540959.1598374	-18.8514552667717
							72737867.1247138	-11.9617537627174	72737867.1247138	-14.0618347282808	*								72737867.1247138	-15.2135147327992	72737867.1247138	-16.7773585451307	*								72737867.1247138	-17.7132306911048	72737867.1247138	-18.9043343791028	*								72737867.1247138	-18.1653061731872	72737867.1247138	-18.8478057343362
							72935309.5841305	-11.9581042302819	72935309.5841305	-14.0581851958452	*								72935309.5841305	-15.2098652003637	72935309.5841305	-16.7737090126952	*								72935309.5841305	-17.7095811586693	72935309.5841305	-18.9006848466673	*								72935309.5841305	-18.1616566407517	72935309.5841305	-18.8441562019007
							73133287.9889404	-11.9544546978464	73133287.9889404	-14.0545356634097	*								73133287.9889404	-15.2062156679282	73133287.9889404	-16.7700594802597	*								73133287.9889404	-17.7059316262338	73133287.9889404	-18.8970353142318	*								73133287.9889404	-18.1580071083162	73133287.9889404	-18.8405066694652
							73331803.7939339	-11.9508051654109	73331803.7939339	-14.0508861309742	*								73331803.7939339	-15.2025661354927	73331803.7939339	-16.7664099478242	*								73331803.7939339	-17.7022820937983	73331803.7939339	-18.8933857817963	*								73331803.7939339	-18.1543575758806	73331803.7939339	-18.8368571370297
							73530858.4578508	-11.9471556329754	73530858.4578508	-14.0472365985387	*								73530858.4578508	-15.1989166030572	73530858.4578508	-16.7627604153887	*								73530858.4578508	-17.6986325613628	73530858.4578508	-18.8897362493607	*								73530858.4578508	-18.1507080434451	73530858.4578508	-18.8332076045942
							73730453.4433906	-11.9435061005399	73730453.4433906	-14.0435870661032	*								73730453.4433906	-15.1952670706217	73730453.4433906	-16.7591108829532	*								73730453.4433906	-17.6949830289273	73730453.4433906	-18.8860867169252	*								73730453.4433906	-18.1470585110096	73730453.4433906	-18.8295580721587
							73930590.2172229	-11.9398565681044	73930590.2172229	-14.0399375336677	*								73930590.2172229	-15.1916175381862	73930590.2172229	-16.7554613505177	*								73930590.2172229	-17.6913334964918	73930590.2172229	-18.8824371844897	*								73930590.2172229	-18.1434089785741	73930590.2172229	-18.8259085397232
							74131270.2499987	-11.9362070356689	74131270.2499987	-14.0362880012322	*								74131270.2499987	-15.1879680057507	74131270.2499987	-16.7518118180822	*								74131270.2499987	-17.6876839640563	74131270.2499987	-18.8787876520542	*								74131270.2499987	-18.1397594461386	74131270.2499987	-18.8222590072877
							74332495.0163609	-11.9325575032334	74332495.0163609	-14.0326384687967	*								74332495.0163609	-15.1843184733152	74332495.0163609	-16.7481622856467	*								74332495.0163609	-17.6840344316208	74332495.0163609	-18.8751381196187	*								74332495.0163609	-18.1361099137031	74332495.0163609	-18.8186094748522
							74534265.9949551	-11.9289079707979	74534265.9949551	-14.0289889363612	*								74534265.9949551	-15.1806689408796	74534265.9949551	-16.7445127532112	*								74534265.9949551	-17.6803848991853	74534265.9949551	-18.8714885871832	*								74534265.9949551	-18.1324603812676	74534265.9949551	-18.8149599424167
							74736584.6684411	-11.9252584383624	74736584.6684411	-14.0253394039257	*								74736584.6684411	-15.1770194084441	74736584.6684411	-16.7408632207757	*								74736584.6684411	-17.6767353667498	74736584.6684411	-18.8678390547477	*								74736584.6684411	-18.1288108488321	74736584.6684411	-18.8113104099812
							74939452.5235028	-11.9216089059269	74939452.5235028	-14.0216898714902	*								74939452.5235028	-15.1733698760086	74939452.5235028	-16.7372136883401	*								74939452.5235028	-17.6730858343143	74939452.5235028	-18.8641895223122	*								74939452.5235028	-18.1251613163966	74939452.5235028	-18.8076608775456
							75142871.0508596	-11.9179593734913	75142871.0508596	-14.0180403390547	*								75142871.0508596	-15.1697203435731	75142871.0508596	-16.7335641559046	*								75142871.0508596	-17.6694363018788	75142871.0508596	-18.8605399898767	*								75142871.0508596	-18.1215117839611	75142871.0508596	-18.8040113451101
							75346841.7452778	-11.9143098410558	75346841.7452778	-14.0143908066191	*								75346841.7452778	-15.1660708111376	75346841.7452778	-16.7299146234691	*								75346841.7452778	-17.6657867694432	75346841.7452778	-18.8568904574412	*								75346841.7452778	-18.1178622515256	75346841.7452778	-18.8003618126746
							75551366.1055807	-11.9106603086203	75551366.1055807	-14.0107412741836	*								75551366.1055807	-15.1624212787021	75551366.1055807	-16.7262650910336	*								75551366.1055807	-17.6621372370077	75551366.1055807	-18.8532409250057	*								75551366.1055807	-18.1142127190901	75551366.1055807	-18.7967122802391
							75756445.6346603	-11.9070107761848	75756445.6346603	-14.0070917417481	*								75756445.6346603	-15.1587717462666	75756445.6346603	-16.7226155585981	*								75756445.6346603	-17.6584877045722	75756445.6346603	-18.8495913925702	*								75756445.6346603	-18.1105631866546	75756445.6346603	-18.7930627478036
							75962081.839488	-11.9033612437493	75962081.839488	-14.0034422093126	*								75962081.839488	-15.1551222138311	75962081.839488	-16.7189660261626	*								75962081.839488	-17.6548381721367	75962081.839488	-18.8459418601346	*								75962081.839488	-18.106913654219	75962081.839488	-18.7894132153681
							76168276.2311257	-11.8997117113138	76168276.2311257	-13.9997926768771	*								76168276.2311257	-15.1514726813956	76168276.2311257	-16.7153164937271	*								76168276.2311257	-17.6511886397012	76168276.2311257	-18.8422923276991	*								76168276.2311257	-18.1032641217835	76168276.2311257	-18.7857636829326
							76375030.3247374	-11.8960621788783	76375030.3247374	-13.9961431444416	*								76375030.3247374	-15.1478231489601	76375030.3247374	-16.7116669612916	*								76375030.3247374	-17.6475391072657	76375030.3247374	-18.8386427952636	*								76375030.3247374	-18.099614589348	76375030.3247374	-18.7821141504971
							76582345.6395994	-11.8924126464428	76582345.6395994	-13.9924936120061	*								76582345.6395994	-15.1441736165246	76582345.6395994	-16.7080174288561	*								76582345.6395994	-17.6438895748302	76582345.6395994	-18.8349932628281	*								76582345.6395994	-18.0959650569125	76582345.6395994	-18.7784646180616
							76790223.6991122	-11.8887631140073	76790223.6991122	-13.9888440795706	*								76790223.6991122	-15.1405240840891	76790223.6991122	-16.7043678964206	*								76790223.6991122	-17.6402400423947	76790223.6991122	-18.8313437303926	*								76790223.6991122	-18.092315524477	76790223.6991122	-18.7748150856261
							76998666.0308117	-11.8851135815718	76998666.0308117	-13.9851945471351	*								76998666.0308117	-15.1368745516536	76998666.0308117	-16.7007183639851	*								76998666.0308117	-17.6365905099592	76998666.0308117	-18.8276941979571	*								76998666.0308117	-18.0886659920415	76998666.0308117	-18.7711655531906
							77207674.1663798	-11.8814640491363	77207674.1663798	-13.9815450146996	*								77207674.1663798	-15.133225019218	77207674.1663798	-16.6970688315496	*								77207674.1663798	-17.6329409775237	77207674.1663798	-18.8240446655216	*								77207674.1663798	-18.085016459606	77207674.1663798	-18.7675160207551
							77417249.6416564	-11.8778145167007	77417249.6416564	-13.9778954822641	*								77417249.6416564	-15.1295754867825	77417249.6416564	-16.693419299114	*								77417249.6416564	-17.6292914450882	77417249.6416564	-18.8203951330861	*								77417249.6416564	-18.0813669271705	77417249.6416564	-18.7638664883195
							77627393.9966501	-11.8741649842652	77627393.9966501	-13.9742459498286	*								77627393.9966501	-15.125925954347	77627393.9966501	-16.6897697666785	*								77627393.9966501	-17.6256419126527	77627393.9966501	-18.8167456006506	*								77627393.9966501	-18.077717394735	77627393.9966501	-18.760216955884
							77838108.7755496	-11.8705154518297	77838108.7755496	-13.970596417393	*								77838108.7755496	-15.1222764219115	77838108.7755496	-16.686120234243	*								77838108.7755496	-17.6219923802171	77838108.7755496	-18.8130960682151	*								77838108.7755496	-18.0740678622995	77838108.7755496	-18.7565674234485
							78049395.5267359	-11.8668659193942	78049395.5267359	-13.9669468849575	*								78049395.5267359	-15.118626889476	78049395.5267359	-16.6824707018075	*								78049395.5267359	-17.6183428477816	78049395.5267359	-18.8094465357796	*								78049395.5267359	-18.070418329864	78049395.5267359	-18.752917891013
							78261255.8027924	-11.8632163869587	78261255.8027924	-13.963297352522	*								78261255.8027924	-15.1149773570405	78261255.8027924	-16.678821169372	*								78261255.8027924	-17.6146933153461	78261255.8027924	-18.8057970033441	*								78261255.8027924	-18.0667687974285	78261255.8027924	-18.7492683585775
							78473691.1605167	-11.8595668545232	78473691.1605167	-13.9596478200865	*								78473691.1605167	-15.111327824605	78473691.1605167	-16.6751716369365	*								78473691.1605167	-17.6110437829106	78473691.1605167	-18.8021474709086	*								78473691.1605167	-18.0631192649929	78473691.1605167	-18.745618826142
							78686703.160933	-11.8559173220877	78686703.160933	-13.955998287651	*								78686703.160933	-15.1076782921695	78686703.160933	-16.671522104501	*								78686703.160933	-17.6073942504751	78686703.160933	-18.798497938473	*								78686703.160933	-18.0594697325574	78686703.160933	-18.7419692937065
							78900293.3693022	-11.8522677896522	78900293.3693022	-13.9523487552155	*								78900293.3693022	-15.104028759734	78900293.3693022	-16.6678725720655	*								78900293.3693022	-17.6037447180396	78900293.3693022	-18.7948484060375	*								78900293.3693022	-18.0558202001219	78900293.3693022	-18.738319761271
							79114463.3551342	-11.8486182572167	79114463.3551342	-13.94869922278	*								79114463.3551342	-15.1003792272985	79114463.3551342	-16.66422303963	*								79114463.3551342	-17.6000951856041	79114463.3551342	-18.791198873602	*								79114463.3551342	-18.0521706676864	79114463.3551342	-18.7346702288355
							79329214.6921991	-11.8449687247812	79329214.6921991	-13.9450496903445	*								79329214.6921991	-15.096729694863	79329214.6921991	-16.6605735071945	*								79329214.6921991	-17.5964456531686	79329214.6921991	-18.7875493411665	*								79329214.6921991	-18.0485211352509	79329214.6921991	-18.7310206964
							79544548.9585389	-11.8413191923457	79544548.9585389	-13.941400157909	*								79544548.9585389	-15.0930801624275	79544548.9585389	-16.656923974759	*								79544548.9585389	-17.5927961207331	79544548.9585389	-18.783899808731	*								79544548.9585389	-18.0448716028154	79544548.9585389	-18.7273711639645
							79760467.7364796	-11.8376696599102	79760467.7364796	-13.9377506254735	*								79760467.7364796	-15.0894306299919	79760467.7364796	-16.6532744423235	*								79760467.7364796	-17.5891465882976	79760467.7364796	-18.7802502762955	*								79760467.7364796	-18.0412220703799	79760467.7364796	-18.723721631529
							79976972.6126417	-11.8340201274747	79976972.6126417	-13.934101093038	*								79976972.6126417	-15.0857810975564	79976972.6126417	-16.649624909888	*								79976972.6126417	-17.5854970558621	79976972.6126417	-18.77660074386	*								79976972.6126417	-18.0375725379444	79976972.6126417	-18.7200720990934
							80194065.1779525	-11.8303705950391	80194065.1779525	-13.9304515606025	*								80194065.1779525	-15.0821315651209	80194065.1779525	-16.6459753774524	*								80194065.1779525	-17.5818475234266	80194065.1779525	-18.7729512114245	*								80194065.1779525	-18.0339230055089	80194065.1779525	-18.7164225666579
							80411747.0276585	-11.8267210626036	80411747.0276585	-13.926802028167	*								80411747.0276585	-15.0784820326854	80411747.0276585	-16.6423258450169	*								80411747.0276585	-17.578197990991	80411747.0276585	-18.769301678989	*								80411747.0276585	-18.0302734730734	80411747.0276585	-18.7127730342224
							80630019.7613355	-11.8230715301681	80630019.7613355	-13.9231524957314	*								80630019.7613355	-15.0748325002499	80630019.7613355	-16.6386763125814	*								80630019.7613355	-17.5745484585555	80630019.7613355	-18.7656521465535	*								80630019.7613355	-18.0266239406379	80630019.7613355	-18.7091235017869
							80848884.9829018	-11.8194219977326	80848884.9829018	-13.9195029632959	*								80848884.9829018	-15.0711829678144	80848884.9829018	-16.6350267801459	*								80848884.9829018	-17.57089892612	80848884.9829018	-18.762002614118	*								80848884.9829018	-18.0229744082024	80848884.9829018	-18.7054739693514
							81068344.3006292	-11.8157724652971	81068344.3006292	-13.9158534308604	*								81068344.3006292	-15.0675334353789	81068344.3006292	-16.6313772477104	*								81068344.3006292	-17.5672493936845	81068344.3006292	-18.7583530816825	*								81068344.3006292	-18.0193248757668	81068344.3006292	-18.7018244369159
							81288399.3271549	-11.8121229328616	81288399.3271549	-13.9122038984249	*								81288399.3271549	-15.0638839029434	81288399.3271549	-16.6277277152749	*								81288399.3271549	-17.563599861249	81288399.3271549	-18.754703549247	*								81288399.3271549	-18.0156753433313	81288399.3271549	-18.6981749044804
							81509051.6794942	-11.8084734004261	81509051.6794942	-13.9085543659894	*								81509051.6794942	-15.0602343705079	81509051.6794942	-16.6240781828394	*								81509051.6794942	-17.5599503288135	81509051.6794942	-18.7510540168114	*								81509051.6794942	-18.0120258108958	81509051.6794942	-18.6945253720449
							81730302.9790511	-11.8048238679906	81730302.9790511	-13.9049048335539	*								81730302.9790511	-15.0565848380724	81730302.9790511	-16.6204286504039	*								81730302.9790511	-17.556300796378	81730302.9790511	-18.7474044843759	*								81730302.9790511	-18.0083762784603	81730302.9790511	-18.6908758396094
							81952154.8516308	-11.8011743355551	81952154.8516308	-13.9012553011184	*								81952154.8516308	-15.0529353056369	81952154.8516308	-16.6167791179684	*								81952154.8516308	-17.5526512639425	81952154.8516308	-18.7437549519404	*								81952154.8516308	-18.0047267460248	81952154.8516308	-18.6872263071739
							82174608.9274516	-11.7975248031196	82174608.9274516	-13.8976057686829	*								82174608.9274516	-15.0492857732014	82174608.9274516	-16.6131295855329	*								82174608.9274516	-17.549001731507	82174608.9274516	-18.7401054195049	*								82174608.9274516	-18.0010772135893	82174608.9274516	-18.6835767747384
							82397666.8411575	-11.7938752706841	82397666.8411575	-13.8939562362474	*								82397666.8411575	-15.0456362407658	82397666.8411575	-16.6094800530974	*								82397666.8411575	-17.5453521990715	82397666.8411575	-18.7364558870694	*								82397666.8411575	-17.9974276811538	82397666.8411575	-18.6799272423029
							82621330.231829	-11.7902257382486	82621330.231829	-13.8903067038119	*								82621330.231829	-15.0419867083303	82621330.231829	-16.6058305206619	*								82621330.231829	-17.541702666636	82621330.231829	-18.7328063546339	*								82621330.231829	-17.9937781487183	82621330.231829	-18.6762777098673
							82845600.7429961	-11.786576205813	82845600.7429961	-13.8866571713764	*								82845600.7429961	-15.0383371758948	82845600.7429961	-16.6021809882263	*								82845600.7429961	-17.5380531342005	82845600.7429961	-18.7291568221984	*								82845600.7429961	-17.9901286162828	82845600.7429961	-18.6726281774318
							83070480.0226498	-11.7829266733775	83070480.0226498	-13.8830076389409	*								83070480.0226498	-15.0346876434593	83070480.0226498	-16.5985314557908	*								83070480.0226498	-17.5344036017649	83070480.0226498	-18.7255072897629	*								83070480.0226498	-17.9864790838473	83070480.0226498	-18.6689786449963
							83295969.723255	-11.779277140942	83295969.723255	-13.8793581065053	*								83295969.723255	-15.0310381110238	83295969.723255	-16.5948819233553	*								83295969.723255	-17.5307540693294	83295969.723255	-18.7218577573274	*								83295969.723255	-17.9828295514118	83295969.723255	-18.6653291125608
							83522071.5017616	-11.7756276085065	83522071.5017616	-13.8757085740698	*								83522071.5017616	-15.0273885785883	83522071.5017616	-16.5912323909198	*								83522071.5017616	-17.5271045368939	83522071.5017616	-18.7182082248919	*								83522071.5017616	-17.9791800189763	83522071.5017616	-18.6616795801253
							83748787.0196173	-11.771978076071	83748787.0196173	-13.8720590416343	*								83748787.0196173	-15.0237390461528	83748787.0196173	-16.5875828584843	*								83748787.0196173	-17.5234550044584	83748787.0196173	-18.7145586924564	*								83748787.0196173	-17.9755304865407	83748787.0196173	-18.6580300476898
							83976117.9427796	-11.7683285436355	83976117.9427796	-13.8684095091988	*								83976117.9427796	-15.0200895137173	83976117.9427796	-16.5839333260488	*								83976117.9427796	-17.5198054720229	83976117.9427796	-18.7109091600209	*								83976117.9427796	-17.9718809541052	83976117.9427796	-18.6543805152543
							84204065.9417287	-11.7646790112	84204065.9417287	-13.8647599767633	*								84204065.9417287	-15.0164399812818	84204065.9417287	-16.5802837936133	*								84204065.9417287	-17.5161559395874	84204065.9417287	-18.7072596275853	*								84204065.9417287	-17.9682314216697	84204065.9417287	-18.6507309828188
							84432632.6914786	-11.7610294787645	84432632.6914786	-13.8611104443278	*								84432632.6914786	-15.0127904488463	84432632.6914786	-16.5766342611778	*								84432632.6914786	-17.5125064071519	84432632.6914786	-18.7036100951498	*								84432632.6914786	-17.9645818892342	84432632.6914786	-18.6470814503833
							84661819.8715902	-11.757379946329	84661819.8715902	-13.8574609118923	*								84661819.8715902	-15.0091409164108	84661819.8715902	-16.5729847287423	*								84661819.8715902	-17.5088568747164	84661819.8715902	-18.6999605627143	*								84661819.8715902	-17.9609323567987	84661819.8715902	-18.6434319179478
							84891629.1661834	-11.7537304138935	84891629.1661834	-13.8538113794568	*								84891629.1661834	-15.0054913839753	84891629.1661834	-16.5693351963068	*								84891629.1661834	-17.5052073422809	84891629.1661834	-18.6963110302788	*								84891629.1661834	-17.9572828243632	84891629.1661834	-18.6397823855123
							85122062.2639499	-11.750080881458	85122062.2639499	-13.8501618470213	*								85122062.2639499	-15.0018418515398	85122062.2639499	-16.5656856638713	*								85122062.2639499	-17.5015578098454	85122062.2639499	-18.6926614978433	*								85122062.2639499	-17.9536332919277	85122062.2639499	-18.6361328530768
							85353120.8581648	-11.7464313490225	85353120.8581648	-13.8465123145858	*								85353120.8581648	-14.9981923191042	85353120.8581648	-16.5620361314358	*								85353120.8581648	-17.4979082774099	85353120.8581648	-18.6890119654078	*								85353120.8581648	-17.9499837594922	85353120.8581648	-18.6324833206413
							85584806.6466998	-11.742781816587	85584806.6466998	-13.8428627821503	*								85584806.6466998	-14.9945427866687	85584806.6466998	-16.5583865990002	*								85584806.6466998	-17.4942587449744	85584806.6466998	-18.6853624329723	*								85584806.6466998	-17.9463342270567	85584806.6466998	-18.6288337882057
							85817121.3320349	-11.7391322841514	85817121.3320349	-13.8392132497148	*								85817121.3320349	-14.9908932542332	85817121.3320349	-16.5547370665647	*								85817121.3320349	-17.4906092125389	85817121.3320349	-18.6817129005368	*								85817121.3320349	-17.9426846946212	85817121.3320349	-18.6251842557702
							86050066.6212722	-11.7354827517159	86050066.6212722	-13.8355637172792	*								86050066.6212722	-14.9872437217977	86050066.6212722	-16.5510875341292	*								86050066.6212722	-17.4869596801033	86050066.6212722	-18.6780633681013	*								86050066.6212722	-17.9390351621857	86050066.6212722	-18.6215347233347
							86283644.226147	-11.7318332192804	86283644.226147	-13.8319141848437	*								86283644.226147	-14.9835941893622	86283644.226147	-16.5474380016937	*								86283644.226147	-17.4833101476678	86283644.226147	-18.6744138356658	*								86283644.226147	-17.9353856297502	86283644.226147	-18.6178851908992
							86517855.863041	-11.7281836868449	86517855.863041	-13.8282646524082	*								86517855.863041	-14.9799446569267	86517855.863041	-16.5437884692582	*								86517855.863041	-17.4796606152323	86517855.863041	-18.6707643032303	*								86517855.863041	-17.9317360973147	86517855.863041	-18.6142356584637
							86752703.252995	-11.7245341544094	86752703.252995	-13.8246151199727	*								86752703.252995	-14.9762951244912	86752703.252995	-16.5401389368227	*								86752703.252995	-17.4760110827968	86752703.252995	-18.6671147707948	*								86752703.252995	-17.9280865648791	86752703.252995	-18.6105861260282
							86988188.1217219	-11.7208846219739	86988188.1217219	-13.8209655875372	*								86988188.1217219	-14.9726455920557	86988188.1217219	-16.5364894043872	*								86988188.1217219	-17.4723615503613	86988188.1217219	-18.6634652383592	*								86988188.1217219	-17.9244370324436	86988188.1217219	-18.6069365935927
							87224312.1996182	-11.7172350895384	87224312.1996182	-13.8173160551017	*								87224312.1996182	-14.9689960596202	87224312.1996182	-16.5328398719517	*								87224312.1996182	-17.4687120179258	87224312.1996182	-18.6598157059237	*								87224312.1996182	-17.9207875000081	87224312.1996182	-18.6032870611572
							87461077.221778	-11.7135855571029	87461077.221778	-13.8136665226662	*								87461077.221778	-14.9653465271847	87461077.221778	-16.5291903395162	*								87461077.221778	-17.4650624854903	87461077.221778	-18.6561661734882	*								87461077.221778	-17.9171379675726	87461077.221778	-18.5996375287217
							87698484.9280047	-11.7099360246674	87698484.9280047	-13.8100169902307	*								87698484.9280047	-14.9616969947492	87698484.9280047	-16.5255408070807	*								87698484.9280047	-17.4614129530548	87698484.9280047	-18.6525166410527	*								87698484.9280047	-17.9134884351371	87698484.9280047	-18.5959879962862
							87936537.0628251	-11.7062864922319	87936537.0628251	-13.8063674577952	*								87936537.0628251	-14.9580474623137	87936537.0628251	-16.5218912746452	*								87936537.0628251	-17.4577634206193	87936537.0628251	-18.6488671086172	*								87936537.0628251	-17.9098389027016	87936537.0628251	-18.5923384638507
							88175235.3755006	-11.7026369597964	88175235.3755006	-13.8027179253597	*								88175235.3755006	-14.9543979298781	88175235.3755006	-16.5182417422097	*								88175235.3755006	-17.4541138881838	88175235.3755006	-18.6452175761817	*								88175235.3755006	-17.9061893702661	88175235.3755006	-18.5886889314152
							88414581.6200413	-11.6989874273609	88414581.6200413	-13.7990683929242	*								88414581.6200413	-14.9507483974426	88414581.6200413	-16.5145922097741	*								88414581.6200413	-17.4504643557483	88414581.6200413	-18.6415680437462	*								88414581.6200413	-17.9025398378306	88414581.6200413	-18.5850393989796
							88654577.5552181	-11.6953378949253	88654577.5552181	-13.7954188604887	*								88654577.5552181	-14.9470988650071	88654577.5552181	-16.5109426773386	*								88654577.5552181	-17.4468148233128	88654577.5552181	-18.6379185113107	*								88654577.5552181	-17.8988903053951	88654577.5552181	-18.5813898665441
							88895224.9445765	-11.6916883624898	88895224.9445765	-13.7917693280531	*								88895224.9445765	-14.9434493325716	88895224.9445765	-16.5072931449031	*								88895224.9445765	-17.4431652908772	88895224.9445765	-18.6342689788752	*								88895224.9445765	-17.8952407729596	88895224.9445765	-18.5777403341086
							89136525.5564487	-11.6880388300543	89136525.5564487	-13.7881197956176	*								89136525.5564487	-14.9397998001361	89136525.5564487	-16.5036436124676	*								89136525.5564487	-17.4395157584417	89136525.5564487	-18.6306194464397	*								89136525.5564487	-17.8915912405241	89136525.5564487	-18.5740908016731
							89378481.163967	-11.6843892976188	89378481.163967	-13.7844702631821	*								89378481.163967	-14.9361502677006	89378481.163967	-16.4999940800321	*								89378481.163967	-17.4358662260062	89378481.163967	-18.6269699140042	*								89378481.163967	-17.8879417080886	89378481.163967	-18.5704412692376
							89621093.5450763	-11.6807397651833	89621093.5450763	-13.7808207307466	*								89621093.5450763	-14.9325007352651	89621093.5450763	-16.4963445475966	*								89621093.5450763	-17.4322166935707	89621093.5450763	-18.6233203815687	*								89621093.5450763	-17.884292175653	89621093.5450763	-18.5667917368021
							89864364.4825487	-11.6770902327478	89864364.4825487	-13.7771711983111	*								89864364.4825487	-14.9288512028296	89864364.4825487	-16.4926950151611	*								89864364.4825487	-17.4285671611352	89864364.4825487	-18.6196708491332	*								89864364.4825487	-17.8806426432175	89864364.4825487	-18.5631422043666
							90108295.7639945	-11.6734407003123	90108295.7639945	-13.7735216658756	*								90108295.7639945	-14.9252016703941	90108295.7639945	-16.4890454827256	*								90108295.7639945	-17.4249176286997	90108295.7639945	-18.6160213166976	*								90108295.7639945	-17.876993110782	90108295.7639945	-18.5594926719311
							90352889.1818769	-11.6697911678768	90352889.1818769	-13.7698721334401	*								90352889.1818769	-14.9215521379586	90352889.1818769	-16.4853959502901	*								90352889.1818769	-17.4212680962642	90352889.1818769	-18.6123717842621	*								90352889.1818769	-17.8733435783465	90352889.1818769	-18.5558431394956
							90598146.5335241	-11.6661416354413	90598146.5335241	-13.7662226010046	*								90598146.5335241	-14.9179026055231	90598146.5335241	-16.4817464178546	*								90598146.5335241	-17.4176185638287	90598146.5335241	-18.6087222518266	*								90598146.5335241	-17.869694045911	90598146.5335241	-18.5521936070601
							90844069.6211439	-11.6624921030058	90844069.6211439	-13.7625730685691	*								90844069.6211439	-14.9142530730876	90844069.6211439	-16.4780968854191	*								90844069.6211439	-17.4139690313932	90844069.6211439	-18.6050727193911	*								90844069.6211439	-17.8660445134755	90844069.6211439	-18.5485440746246
							91090660.2518354	-11.6588425705703	91090660.2518354	-13.7589235361336	*								91090660.2518354	-14.910603540652	91090660.2518354	-16.4744473529836	*								91090660.2518354	-17.4103194989577	91090660.2518354	-18.6014231869556	*								91090660.2518354	-17.86239498104	91090660.2518354	-18.5448945421891
							91337920.237603	-11.6551930381348	91337920.237603	-13.7552740036981	*								91337920.237603	-14.9069540082165	91337920.237603	-16.4707978205481	*								91337920.237603	-17.4066699665222	91337920.237603	-18.5977736545201	*								91337920.237603	-17.8587454486045	91337920.237603	-18.5412450097535
							91585851.3953699	-11.6515435056992	91585851.3953699	-13.7516244712626	*								91585851.3953699	-14.903304475781	91585851.3953699	-16.4671482881125	*								91585851.3953699	-17.4030204340867	91585851.3953699	-18.5941241220846	*								91585851.3953699	-17.855095916169	91585851.3953699	-18.537595477318
							91834455.5469913	-11.6478939732637	91834455.5469913	-13.747974938827	*								91834455.5469913	-14.8996549433455	91834455.5469913	-16.463498755677	*								91834455.5469913	-17.3993709016511	91834455.5469913	-18.5904745896491	*								91834455.5469913	-17.8514463837335	91834455.5469913	-18.5339459448825
							92083734.5192674	-11.6442444408282	92083734.5192674	-13.7443254063915	*								92083734.5192674	-14.89600541091	92083734.5192674	-16.4598492232415	*								92083734.5192674	-17.3957213692156	92083734.5192674	-18.5868250572136	*								92083734.5192674	-17.847796851298	92083734.5192674	-18.530296412447
							92333690.1439574	-11.6405949083927	92333690.1439574	-13.740675873956	*								92333690.1439574	-14.8923558784745	92333690.1439574	-16.456199690806	*								92333690.1439574	-17.3920718367801	92333690.1439574	-18.5831755247781	*								92333690.1439574	-17.8441473188625	92333690.1439574	-18.5266468800115
							92584324.2577923	-11.6369453759572	92584324.2577923	-13.7370263415205	*								92584324.2577923	-14.888706346039	92584324.2577923	-16.4525501583705	*								92584324.2577923	-17.3884223043446	92584324.2577923	-18.5795259923426	*								92584324.2577923	-17.840497786427	92584324.2577923	-18.522997347576
							92835638.7024895	-11.6332958435217	92835638.7024895	-13.733376809085	*								92835638.7024895	-14.8850568136035	92835638.7024895	-16.448900625935	*								92835638.7024895	-17.3847727719091	92835638.7024895	-18.5758764599071	*								92835638.7024895	-17.8368482539914	92835638.7024895	-18.5193478151405
							93087635.324765	-11.6296463110862	93087635.324765	-13.7297272766495	*								93087635.324765	-14.881407281168	93087635.324765	-16.4452510934995	*								93087635.324765	-17.3811232394736	93087635.324765	-18.5722269274715	*								93087635.324765	-17.8331987215559	93087635.324765	-18.515698282705
							93340315.9763479	-11.6259967786507	93340315.9763479	-13.726077744214	*								93340315.9763479	-14.8777577487325	93340315.9763479	-16.441601561064	*								93340315.9763479	-17.3774737070381	93340315.9763479	-18.568577395036	*								93340315.9763479	-17.8295491891204	93340315.9763479	-18.5120487502695
							93593682.5139934	-11.6223472462152	93593682.5139934	-13.7224282117785	*								93593682.5139934	-14.874108216297	93593682.5139934	-16.4379520286285	*								93593682.5139934	-17.3738241746026	93593682.5139934	-18.5649278626005	*								93593682.5139934	-17.8258996566849	93593682.5139934	-18.508399217834
							93847736.7994972	-11.6186977137797	93847736.7994972	-13.718778679343	*								93847736.7994972	-14.8704586838615	93847736.7994972	-16.434302496193	*								93847736.7994972	-17.3701746421671	93847736.7994972	-18.561278330165	*								93847736.7994972	-17.8222501242494	93847736.7994972	-18.5047496853985
							94102480.6997085	-11.6150481813442	94102480.6997085	-13.7151291469075	*								94102480.6997085	-14.866809151426	94102480.6997085	-16.4306529637575	*								94102480.6997085	-17.3665251097316	94102480.6997085	-18.5576287977295	*								94102480.6997085	-17.8186005918139	94102480.6997085	-18.501100152963
							94357916.0865438	-11.6113986489087	94357916.0865438	-13.711479614472	*								94357916.0865438	-14.8631596189904	94357916.0865438	-16.427003431322	*								94357916.0865438	-17.3628755772961	94357916.0865438	-18.553979265294	*								94357916.0865438	-17.8149510593784	94357916.0865438	-18.4974506205275
							94614044.8370009	-11.6077491164732	94614044.8370009	-13.7078300820365	*								94614044.8370009	-14.8595100865549	94614044.8370009	-16.4233538988865	*								94614044.8370009	-17.3592260448606	94614044.8370009	-18.5503297328585	*								94614044.8370009	-17.8113015269429	94614044.8370009	-18.4938010880919
							94870868.8331728	-11.6040995840376	94870868.8331728	-13.704180549601	*								94870868.8331728	-14.8558605541194	94870868.8331728	-16.4197043664509	*								94870868.8331728	-17.3555765124251	94870868.8331728	-18.546680200423	*								94870868.8331728	-17.8076519945074	94870868.8331728	-18.4901515556564
							95128389.9622612	-11.6004500516021	95128389.9622612	-13.7005310171654	*								95128389.9622612	-14.8522110216839	95128389.9622612	-16.4160548340154	*								95128389.9622612	-17.3519269799895	95128389.9622612	-18.5430306679875	*								95128389.9622612	-17.8040024620719	95128389.9622612	-18.4865020232209
							95386610.1165903	-11.5968005191666	95386610.1165903	-13.6968814847299	*								95386610.1165903	-14.8485614892484	95386610.1165903	-16.4124053015799	*								95386610.1165903	-17.348277447554	95386610.1165903	-18.539381135552	*								95386610.1165903	-17.8003529296364	95386610.1165903	-18.4828524907854
							95645531.193621	-11.5931509867311	95645531.193621	-13.6932319522944	*								95645531.193621	-14.8449119568129	95645531.193621	-16.4087557691444	*								95645531.193621	-17.3446279151185	95645531.193621	-18.5357316031165	*								95645531.193621	-17.7967033972009	95645531.193621	-18.4792029583499
							95905155.095965	-11.5895014542956	95905155.095965	-13.6895824198589	*								95905155.095965	-14.8412624243774	95905155.095965	-16.4051062367089	*								95905155.095965	-17.340978382683	95905155.095965	-18.532082070681	*								95905155.095965	-17.7930538647653	95905155.095965	-18.4755534259144
							96165483.7313983	-11.5858519218601	96165483.7313983	-13.6859328874234	*								96165483.7313983	-14.8376128919419	96165483.7313983	-16.4014567042734	*								96165483.7313983	-17.3373288502475	96165483.7313983	-18.5284325382454	*								96165483.7313983	-17.7894043323298	96165483.7313983	-18.4719038934789
							96426519.0128753	-11.5822023894246	96426519.0128753	-13.6822833549879	*								96426519.0128753	-14.8339633595064	96426519.0128753	-16.3978071718379	*								96426519.0128753	-17.333679317812	96426519.0128753	-18.5247830058099	*								96426519.0128753	-17.7857547998943	96426519.0128753	-18.4682543610434
							96688262.8585431	-11.5785528569891	96688262.8585431	-13.6786338225524	*								96688262.8585431	-14.8303138270709	96688262.8585431	-16.3941576394024	*								96688262.8585431	-17.3300297853765	96688262.8585431	-18.5211334733744	*								96688262.8585431	-17.7821052674588	96688262.8585431	-18.4646048286079
							96950717.1917559	-11.5749033245536	96950717.1917559	-13.6749842901169	*								96950717.1917559	-14.8266642946354	96950717.1917559	-16.3905081069669	*								96950717.1917559	-17.326380252941	96950717.1917559	-18.5174839409389	*								96950717.1917559	-17.7784557350233	96950717.1917559	-18.4609552961724
							97213883.9410881	-11.5712537921181	97213883.9410881	-13.6713347576814	*								97213883.9410881	-14.8230147621999	97213883.9410881	-16.3868585745314	*								97213883.9410881	-17.3227307205055	97213883.9410881	-18.5138344085034	*								97213883.9410881	-17.7748062025878	97213883.9410881	-18.4573057637369
							97477765.0403494	-11.5676042596826	97477765.0403494	-13.6676852252459	*								97477765.0403494	-14.8193652297643	97477765.0403494	-16.3832090420959	*								97477765.0403494	-17.31908118807	97477765.0403494	-18.5101848760679	*								97477765.0403494	-17.7711566701523	97477765.0403494	-18.4536562313014
							97742362.4285986	-11.5639547272471	97742362.4285986	-13.6640356928104	*								97742362.4285986	-14.8157156973288	97742362.4285986	-16.3795595096604	*								97742362.4285986	-17.3154316556345	97742362.4285986	-18.5065353436324	*								97742362.4285986	-17.7675071377168	97742362.4285986	-18.4500066988658
							98007678.0501582	-11.5603051948115	98007678.0501582	-13.6603861603749	*								98007678.0501582	-14.8120661648933	98007678.0501582	-16.3759099772248	*								98007678.0501582	-17.3117821231989	98007678.0501582	-18.5028858111969	*								98007678.0501582	-17.7638576052813	98007678.0501582	-18.4463571664303
							98273713.8546283	-11.556655662376	98273713.8546283	-13.6567366279393	*								98273713.8546283	-14.8084166324578	98273713.8546283	-16.3722604447893	*								98273713.8546283	-17.3081325907634	98273713.8546283	-18.4992362787614	*								98273713.8546283	-17.7602080728458	98273713.8546283	-18.4427076339948
							98540471.7969009	-11.5530061299405	98540471.7969009	-13.6530870955038	*								98540471.7969009	-14.8047671000223	98540471.7969009	-16.3686109123538	*								98540471.7969009	-17.3044830583279	98540471.7969009	-18.4955867463259	*								98540471.7969009	-17.7565585404103	98540471.7969009	-18.4390581015593
							98807953.8371744	-11.549356597505	98807953.8371744	-13.6494375630683	*								98807953.8371744	-14.8011175675868	98807953.8371744	-16.3649613799183	*								98807953.8371744	-17.3008335258924	98807953.8371744	-18.4919372138904	*								98807953.8371744	-17.7529090079748	98807953.8371744	-18.4354085691238
							99076161.9409687	-11.5457070650695	99076161.9409687	-13.6457880306328	*								99076161.9409687	-14.7974680351513	99076161.9409687	-16.3613118474828	*								99076161.9409687	-17.2971839934569	99076161.9409687	-18.4882876814549	*								99076161.9409687	-17.7492594755392	99076161.9409687	-18.4317590366883
							99345098.0791382	-11.542057532634	99345098.0791382	-13.6421384981973	*								99345098.0791382	-14.7938185027158	99345098.0791382	-16.3576623150473	*								99345098.0791382	-17.2935344610214	99345098.0791382	-18.4846381490194	*								99345098.0791382	-17.7456099431037	99345098.0791382	-18.4281095042528
							99614764.2278874	-11.5384080001985	99614764.2278874	-13.6384889657618	*								99614764.2278874	-14.7901689702803	99614764.2278874	-16.3540127826118	*								99614764.2278874	-17.2898849285859	99614764.2278874	-18.4809886165838	*								99614764.2278874	-17.7419604106682	99614764.2278874	-18.4244599718173
							99885162.3687849	-11.534758467763	99885162.3687849	-13.6348394333263	*								99885162.3687849	-14.7865194378448	99885162.3687849	-16.3503632501763	*								99885162.3687849	-17.2862353961504	99885162.3687849	-18.4773390841483	*								99885162.3687849	-17.7383108782327	99885162.3687849	-18.4208104393818
							100156294.488779	-11.5311089353275	100156294.488779	-13.6311899008908	*								100156294.488779	-14.7828699054093	100156294.488779	-16.3467137177408	*								100156294.488779	-17.2825858637149	100156294.488779	-18.4736895517128	*								100156294.488779	-17.7346613457972	100156294.488779	-18.4171609069463
							100428162.580209	-11.527459402892	100428162.580209	-13.6275403684553	*								100428162.580209	-14.7792203729738	100428162.580209	-16.3430641853053	*								100428162.580209	-17.2789363312794	100428162.580209	-18.4700400192773	*								100428162.580209	-17.7310118133617	100428162.580209	-18.4135113745108
							100700768.640826	-11.5238098704565	100700768.640826	-13.6238908360198	*								100700768.640826	-14.7755708405382	100700768.640826	-16.3394146528698	*								100700768.640826	-17.2752867988439	100700768.640826	-18.4663904868418	*								100700768.640826	-17.7273622809262	100700768.640826	-18.4098618420753
							100974114.673801	-11.520160338021	100974114.673801	-13.6202413035843	*								100974114.673801	-14.7719213081027	100974114.673801	-16.3357651204343	*								100974114.673801	-17.2716372664084	100974114.673801	-18.4627409544063	*								100974114.673801	-17.7237127484907	100974114.673801	-18.4062123096397
							101248202.687744	-11.5165108055854	101248202.687744	-13.6165917711488	*								101248202.687744	-14.7682717756672	101248202.687744	-16.3321155879987	*								101248202.687744	-17.2679877339728	101248202.687744	-18.4590914219708	*								101248202.687744	-17.7200632160552	101248202.687744	-18.4025627772042
							101523034.696716	-11.5128612731499	101523034.696716	-13.6129422387133	*								101523034.696716	-14.7646222432317	101523034.696716	-16.3284660555632	*								101523034.696716	-17.2643382015373	101523034.696716	-18.4554418895353	*								101523034.696716	-17.7164136836197	101523034.696716	-18.3989132447687
							101798612.720245	-11.5092117407144	101798612.720245	-13.6092927062777	*								101798612.720245	-14.7609727107962	101798612.720245	-16.3248165231277	*								101798612.720245	-17.2606886691018	101798612.720245	-18.4517923570998	*								101798612.720245	-17.7127641511842	101798612.720245	-18.3952637123332
							102074938.783343	-11.5055622082789	102074938.783343	-13.6056431738422	*								102074938.783343	-14.7573231783607	102074938.783343	-16.3211669906922	*								102074938.783343	-17.2570391366663	102074938.783343	-18.4481428246643	*								102074938.783343	-17.7091146187487	102074938.783343	-18.3916141798977
							102352014.916517	-11.5019126758434	102352014.916517	-13.6019936414067	*								102352014.916517	-14.7536736459252	102352014.916517	-16.3175174582567	*								102352014.916517	-17.2533896042308	102352014.916517	-18.4444932922288	*								102352014.916517	-17.7054650863131	102352014.916517	-18.3879646474622
							102629843.155785	-11.4982631434079	102629843.155785	-13.5983441089712	*								102629843.155785	-14.7500241134897	102629843.155785	-16.3138679258212	*								102629843.155785	-17.2497400717953	102629843.155785	-18.4408437597932	*								102629843.155785	-17.7018155538776	102629843.155785	-18.3843151150267
							102908425.542694	-11.4946136109724	102908425.542694	-13.5946945765357	*								102908425.542694	-14.7463745810542	102908425.542694	-16.3102183933857	*								102908425.542694	-17.2460905393598	102908425.542694	-18.4371942273577	*								102908425.542694	-17.6981660214421	102908425.542694	-18.3806655825912
							103187764.12433	-11.4909640785369	103187764.12433	-13.5910450441002	*								103187764.12433	-14.7427250486187	103187764.12433	-16.3065688609502	*								103187764.12433	-17.2424410069243	103187764.12433	-18.4335446949222	*								103187764.12433	-17.6945164890066	103187764.12433	-18.3770160501557
							103467860.953338	-11.4873145461014	103467860.953338	-13.5873955116647	*								103467860.953338	-14.7390755161832	103467860.953338	-16.3029193285147	*								103467860.953338	-17.2387914744888	103467860.953338	-18.4298951624867	*								103467860.953338	-17.6908669565711	103467860.953338	-18.3733665177202
							103748718.087933	-11.4836650136659	103748718.087933	-13.5837459792292	*								103748718.087933	-14.7354259837477	103748718.087933	-16.2992697960792	*								103748718.087933	-17.2351419420533	103748718.087933	-18.4262456300512	*								103748718.087933	-17.6872174241356	103748718.087933	-18.3697169852847
							104030337.591918	-11.4800154812304	104030337.591918	-13.5800964467937	*								104030337.591918	-14.7317764513122	104030337.591918	-16.2956202636437	*								104030337.591918	-17.2314924096178	104030337.591918	-18.4225960976157	*								104030337.591918	-17.6835678917001	104030337.591918	-18.3660674528492
							104312721.534699	-11.4763659487949	104312721.534699	-13.5764469143582	*								104312721.534699	-14.7281269188766	104312721.534699	-16.2919707312082	*								104312721.534699	-17.2278428771823	104312721.534699	-18.4189465651802	*								104312721.534699	-17.6799183592646	104312721.534699	-18.3624179204136
							104595871.991296	-11.4727164163594	104595871.991296	-13.5727973819227	*								104595871.991296	-14.7244773864411	104595871.991296	-16.2883211987727	*								104595871.991296	-17.2241933447468	104595871.991296	-18.4152970327447	*								104595871.991296	-17.6762688268291	104595871.991296	-18.3587683879781
							104879791.042365	-11.4690668839238	104879791.042365	-13.5691478494872	*								104879791.042365	-14.7208278540056	104879791.042365	-16.2846716663371	*								104879791.042365	-17.2205438123113	104879791.042365	-18.4116475003092	*								104879791.042365	-17.6726192943936	104879791.042365	-18.3551188555426
							105164480.774207	-11.4654173514883	105164480.774207	-13.5654983170516	*								105164480.774207	-14.7171783215701	105164480.774207	-16.2810221339016	*								105164480.774207	-17.2168942798757	105164480.774207	-18.4079979678737	*								105164480.774207	-17.6689697619581	105164480.774207	-18.3514693231071
							105449943.278789	-11.4617678190528	105449943.278789	-13.5618487846161	*								105449943.278789	-14.7135287891346	105449943.278789	-16.2773726014661	*								105449943.278789	-17.2132447474402	105449943.278789	-18.4043484354382	*								105449943.278789	-17.6653202295226	105449943.278789	-18.3478197906716
							105736180.653754	-11.4581182866173	105736180.653754	-13.5581992521806	*								105736180.653754	-14.7098792566991	105736180.653754	-16.2737230690306	*								105736180.653754	-17.2095952150047	105736180.653754	-18.4006989030027	*								105736180.653754	-17.661670697087	105736180.653754	-18.3441702582361
							106023195.00244	-11.4544687541818	106023195.00244	-13.5545497197451	*								106023195.00244	-14.7062297242636	106023195.00244	-16.2700735365951	*								106023195.00244	-17.2059456825692	106023195.00244	-18.3970493705671	*								106023195.00244	-17.6580211646515	106023195.00244	-18.3405207258006
							106310988.433895	-11.4508192217463	106310988.433895	-13.5509001873096	*								106310988.433895	-14.7025801918281	106310988.433895	-16.2664240041596	*								106310988.433895	-17.2022961501337	106310988.433895	-18.3933998381317	*								106310988.433895	-17.654371632216	106310988.433895	-18.3368711933651
							106599563.06289	-11.4471696893108	106599563.06289	-13.5472506548741	*								106599563.06289	-14.6989306593926	106599563.06289	-16.2627744717241	*								106599563.06289	-17.1986466176982	106599563.06289	-18.3897503056961	*								106599563.06289	-17.6507220997805	106599563.06289	-18.3332216609296
							106888921.009938	-11.4435201568753	106888921.009938	-13.5436011224386	*								106888921.009938	-14.6952811269571	106888921.009938	-16.2591249392886	*								106888921.009938	-17.1949970852627	106888921.009938	-18.3861007732606	*								106888921.009938	-17.647072567345	106888921.009938	-18.3295721284941
							107179064.401309	-11.4398706244398	107179064.401309	-13.5399515900031	*								107179064.401309	-14.6916315945216	107179064.401309	-16.2554754068531	*								107179064.401309	-17.1913475528272	107179064.401309	-18.3824512408251	*								107179064.401309	-17.6434230349095	107179064.401309	-18.3259225960586
							107469995.369041	-11.4362210920043	107469995.369041	-13.5363020575676	*								107469995.369041	-14.6879820620861	107469995.369041	-16.2518258744176	*								107469995.369041	-17.1876980203917	107469995.369041	-18.3788017083896	*								107469995.369041	-17.639773502474	107469995.369041	-18.3222730636231
							107761716.050963	-11.4325715595688	107761716.050963	-13.5326525251321	*								107761716.050963	-14.6843325296506	107761716.050963	-16.2481763419821	*								107761716.050963	-17.1840484879562	107761716.050963	-18.3751521759541	*								107761716.050963	-17.6361239700385	107761716.050963	-18.3186235311876
							108054228.590706	-11.4289220271333	108054228.590706	-13.5290029926966	*								108054228.590706	-14.680682997215	108054228.590706	-16.2445268095465	*								108054228.590706	-17.1803989555207	108054228.590706	-18.3715026435186	*								108054228.590706	-17.632474437603	108054228.590706	-18.314973998752
							108347535.137717	-11.4252724946977	108347535.137717	-13.5253534602611	*								108347535.137717	-14.6770334647795	108347535.137717	-16.240877277111	*								108347535.137717	-17.1767494230852	108347535.137717	-18.3678531110831	*								108347535.137717	-17.6288249051675	108347535.137717	-18.3113244663165
							108641637.847282	-11.4216229622622	108641637.847282	-13.5217039278255	*								108641637.847282	-14.673383932344	108641637.847282	-16.2372277446755	*								108641637.847282	-17.1730998906496	108641637.847282	-18.3642035786476	*								108641637.847282	-17.625175372732	108641637.847282	-18.307674933881
							108936538.880534	-11.4179734298267	108936538.880534	-13.51805439539	*								108936538.880534	-14.6697343999085	108936538.880534	-16.23357821224	*								108936538.880534	-17.1694503582141	108936538.880534	-18.3605540462121	*								108936538.880534	-17.6215258402965	108936538.880534	-18.3040254014455
							109232240.404474	-11.4143238973912	109232240.404474	-13.5144048629545	*								109232240.404474	-14.666084867473	109232240.404474	-16.2299286798045	*								109232240.404474	-17.1658008257786	109232240.404474	-18.3569045137766	*								109232240.404474	-17.617876307861	109232240.404474	-18.30037586901
							109528744.591985	-11.4106743649557	109528744.591985	-13.510755330519	*								109528744.591985	-14.6624353350375	109528744.591985	-16.226279147369	*								109528744.591985	-17.1621512933431	109528744.591985	-18.3532549813411	*								109528744.591985	-17.6142267754255	109528744.591985	-18.2967263365745
							109826053.621847	-11.4070248325202	109826053.621847	-13.5071057980835	*								109826053.621847	-14.658785802602	109826053.621847	-16.2226296149335	*								109826053.621847	-17.1585017609076	109826053.621847	-18.3496054489056	*								109826053.621847	-17.6105772429899	109826053.621847	-18.293076804139
							110124169.678755	-11.4033753000847	110124169.678755	-13.503456265648	*								110124169.678755	-14.6551362701665	110124169.678755	-16.218980082498	*								110124169.678755	-17.1548522284721	110124169.678755	-18.34595591647	*								110124169.678755	-17.6069277105544	110124169.678755	-18.2894272717035
							110423094.953335	-11.3997257676492	110423094.953335	-13.4998067332125	*								110423094.953335	-14.651486737731	110423094.953335	-16.2153305500625	*								110423094.953335	-17.1512026960366	110423094.953335	-18.3423063840345	*								110423094.953335	-17.6032781781189	110423094.953335	-18.285777739268
							110722831.642158	-11.3960762352137	110722831.642158	-13.496157200777	*								110722831.642158	-14.6478372052955	110722831.642158	-16.211681017627	*								110722831.642158	-17.1475531636011	110722831.642158	-18.338656851599	*								110722831.642158	-17.5996286456834	110722831.642158	-18.2821282068325
							111023381.947758	-11.3924267027782	111023381.947758	-13.4925076683415	*								111023381.947758	-14.64418767286	111023381.947758	-16.2080314851915	*								111023381.947758	-17.1439036311656	111023381.947758	-18.3350073191635	*								111023381.947758	-17.5959791132479	111023381.947758	-18.278478674397
							111324748.078648	-11.3887771703427	111324748.078648	-13.488858135906	*								111324748.078648	-14.6405381404245	111324748.078648	-16.204381952756	*								111324748.078648	-17.1402540987301	111324748.078648	-18.331357786728	*								111324748.078648	-17.5923295808124	111324748.078648	-18.2748291419615
							111626932.249334	-11.3851276379072	111626932.249334	-13.4852086034705	*								111626932.249334	-14.6368886079889	111626932.249334	-16.2007324203205	*								111626932.249334	-17.1366045662946	111626932.249334	-18.3277082542925	*								111626932.249334	-17.5886800483769	111626932.249334	-18.271179609526
							111929936.680337	-11.3814781054717	111929936.680337	-13.481559071035	*								111929936.680337	-14.6332390755534	111929936.680337	-16.1970828878849	*								111929936.680337	-17.1329550338591	111929936.680337	-18.324058721857	*								111929936.680337	-17.5850305159414	111929936.680337	-18.2675300770904
							112233763.598201	-11.3778285730361	112233763.598201	-13.4779095385994	*								112233763.598201	-14.6295895431179	112233763.598201	-16.1934333554494	*								112233763.598201	-17.1293055014235	112233763.598201	-18.3204091894215	*								112233763.598201	-17.5813809835059	112233763.598201	-18.2638805446549
							112538415.235518	-11.3741790406006	112538415.235518	-13.4742600061639	*								112538415.235518	-14.6259400106824	112538415.235518	-16.1897838230139	*								112538415.235518	-17.125655968988	112538415.235518	-18.316759656986	*								112538415.235518	-17.5777314510704	112538415.235518	-18.2602310122194
							112843893.830936	-11.3705295081651	112843893.830936	-13.4706104737284	*								112843893.830936	-14.6222904782469	112843893.830936	-16.1861342905784	*								112843893.830936	-17.1220064365525	112843893.830936	-18.3131101245505	*								112843893.830936	-17.5740819186349	112843893.830936	-18.2565814797839
							113150201.629183	-11.3668799757296	113150201.629183	-13.4669609412929	*								113150201.629183	-14.6186409458114	113150201.629183	-16.1824847581429	*								113150201.629183	-17.118356904117	113150201.629183	-18.309460592115	*								113150201.629183	-17.5704323861994	113150201.629183	-18.2529319473484
							113457340.881078	-11.3632304432941	113457340.881078	-13.4633114088574	*								113457340.881078	-14.6149914133759	113457340.881078	-16.1788352257074	*								113457340.881078	-17.1147073716815	113457340.881078	-18.3058110596794	*								113457340.881078	-17.5667828537638	113457340.881078	-18.2492824149129
							113765313.843553	-11.3595809108586	113765313.843553	-13.4596618764219	*								113765313.843553	-14.6113418809404	113765313.843553	-16.1751856932719	*								113765313.843553	-17.111057839246	113765313.843553	-18.3021615272439	*								113765313.843553	-17.5631333213283	113765313.843553	-18.2456328824774
							114074122.779661	-11.3559313784231	114074122.779661	-13.4560123439864	*								114074122.779661	-14.6076923485049	114074122.779661	-16.1715361608364	*								114074122.779661	-17.1074083068105	114074122.779661	-18.2985119948084	*								114074122.779661	-17.5594837888928	114074122.779661	-18.2419833500419
							114383769.958603	-11.3522818459876	114383769.958603	-13.4523628115509	*								114383769.958603	-14.6040428160694	114383769.958603	-16.1678866284009	*								114383769.958603	-17.103758774375	114383769.958603	-18.2948624623729	*								114383769.958603	-17.5558342564573	114383769.958603	-18.2383338176064
							114694257.655738	-11.3486323135521	114694257.655738	-13.4487132791154	*								114694257.655738	-14.6003932836339	114694257.655738	-16.1642370959654	*								114694257.655738	-17.1001092419395	114694257.655738	-18.2912129299374	*								114694257.655738	-17.5521847240218	114694257.655738	-18.2346842851709
							115005588.152598	-11.3449827811166	115005588.152598	-13.4450637466799	*								115005588.152598	-14.5967437511984	115005588.152598	-16.1605875635299	*								115005588.152598	-17.096459709504	115005588.152598	-18.2875633975019	*								115005588.152598	-17.5485351915863	115005588.152598	-18.2310347527354
							115317763.736914	-11.3413332486811	115317763.736914	-13.4414142142444	*								115317763.736914	-14.5930942187628	115317763.736914	-16.1569380310944	*								115317763.736914	-17.0928101770685	115317763.736914	-18.2839138650664	*								115317763.736914	-17.5448856591508	115317763.736914	-18.2273852202999
							115630786.702622	-11.3376837162456	115630786.702622	-13.4377646818089	*								115630786.702622	-14.5894446863273	115630786.702622	-16.1532884986588	*								115630786.702622	-17.089160644633	115630786.702622	-18.2802643326309	*								115630786.702622	-17.5412361267153	115630786.702622	-18.2237356878643
							115944659.349887	-11.33403418381	115944659.349887	-13.4341151493734	*								115944659.349887	-14.5857951538918	115944659.349887	-16.1496389662233	*								115944659.349887	-17.0855111121974	115944659.349887	-18.2766148001954	*								115944659.349887	-17.5375865942798	115944659.349887	-18.2200861554288
							116259383.985118	-11.3303846513745	116259383.985118	-13.4304656169378	*								116259383.985118	-14.5821456214563	116259383.985118	-16.1459894337878	*								116259383.985118	-17.0818615797619	116259383.985118	-18.2729652677599	*								116259383.985118	-17.5339370618443	116259383.985118	-18.2164366229933
							116574962.920983	-11.326735118939	116574962.920983	-13.4268160845023	*								116574962.920983	-14.5784960890208	116574962.920983	-16.1423399013523	*								116574962.920983	-17.0782120473264	116574962.920983	-18.2693157353244	*								116574962.920983	-17.5302875294088	116574962.920983	-18.2127870905578
							116891398.476429	-11.3230855865035	116891398.476429	-13.4231665520668	*								116891398.476429	-14.5748465565853	116891398.476429	-16.1386903689168	*								116891398.476429	-17.0745625148909	116891398.476429	-18.2656662028889	*								116891398.476429	-17.5266379969733	116891398.476429	-18.2091375581223
							117208692.976697	-11.319436054068	117208692.976697	-13.4195170196313	*								117208692.976697	-14.5711970241498	117208692.976697	-16.1350408364813	*								117208692.976697	-17.0709129824554	117208692.976697	-18.2620166704533	*								117208692.976697	-17.5229884645377	117208692.976697	-18.2054880256868
							117526848.753338	-11.3157865216325	117526848.753338	-13.4158674871958	*								117526848.753338	-14.5675474917143	117526848.753338	-16.1313913040458	*								117526848.753338	-17.0672634500199	117526848.753338	-18.2583671380178	*								117526848.753338	-17.5193389321022	117526848.753338	-18.2018384932513
							117845868.144237	-11.312136989197	117845868.144237	-13.4122179547603	*								117845868.144237	-14.5638979592788	117845868.144237	-16.1277417716103	*								117845868.144237	-17.0636139175844	117845868.144237	-18.2547176055823	*								117845868.144237	-17.5156893996667	117845868.144237	-18.1981889608158
							118165753.493619	-11.3084874567615	118165753.493619	-13.4085684223248	*								118165753.493619	-14.5602484268433	118165753.493619	-16.1240922391748	*								118165753.493619	-17.0599643851489	118165753.493619	-18.2510680731468	*								118165753.493619	-17.5120398672312	118165753.493619	-18.1945394283803
							118486507.152076	-11.304837924326	118486507.152076	-13.4049188898893	*								118486507.152076	-14.5565988944078	118486507.152076	-16.1204427067393	*								118486507.152076	-17.0563148527134	118486507.152076	-18.2474185407113	*								118486507.152076	-17.5083903347957	118486507.152076	-18.1908898959448
							118808131.47658	-11.3011883918905	118808131.47658	-13.4012693574538	*								118808131.47658	-14.5529493619723	118808131.47658	-16.1167931743038	*								118808131.47658	-17.0526653202779	118808131.47658	-18.2437690082758	*								118808131.47658	-17.5047408023602	118808131.47658	-18.1872403635093
							119130628.830499	-11.297538859455	119130628.830499	-13.3976198250183	*								119130628.830499	-14.5492998295367	119130628.830499	-16.1131436418683	*								119130628.830499	-17.0490157878424	119130628.830499	-18.2401194758403	*								119130628.830499	-17.5010912699247	119130628.830499	-18.1835908310738
							119454001.583618	-11.2938893270195	119454001.583618	-13.3939702925828	*								119454001.583618	-14.5456502971012	119454001.583618	-16.1094941094327	*								119454001.583618	-17.0453662554069	119454001.583618	-18.2364699434048	*								119454001.583618	-17.4974417374892	119454001.583618	-18.1799412986382
							119778252.112156	-11.2902397945839	119778252.112156	-13.3903207601473	*								119778252.112156	-14.5420007646657	119778252.112156	-16.1058445769972	*								119778252.112156	-17.0417167229713	119778252.112156	-18.2328204109693	*								119778252.112156	-17.4937922050537	119778252.112156	-18.1762917662027
							120103382.798778	-11.2865902621484	120103382.798778	-13.3866712277117	*								120103382.798778	-14.5383512322302	120103382.798778	-16.1021950445617	*								120103382.798778	-17.0380671905358	120103382.798778	-18.2291708785338	*								120103382.798778	-17.4901426726182	120103382.798778	-18.1726422337672
							120429396.03262	-11.2829407297129	120429396.03262	-13.3830216952762	*								120429396.03262	-14.5347016997947	120429396.03262	-16.0985455121262	*								120429396.03262	-17.0344176581003	120429396.03262	-18.2255213460983	*								120429396.03262	-17.4864931401827	120429396.03262	-18.1689927013317
							120756294.209301	-11.2792911972774	120756294.209301	-13.3793721628407	*								120756294.209301	-14.5310521673592	120756294.209301	-16.0948959796907	*								120756294.209301	-17.0307681256648	120756294.209301	-18.2218718136628	*								120756294.209301	-17.4828436077472	120756294.209301	-18.1653431688962
							121084079.730945	-11.2756416648419	121084079.730945	-13.3757226304052	*								121084079.730945	-14.5274026349237	121084079.730945	-16.0912464472552	*								121084079.730945	-17.0271185932293	121084079.730945	-18.2182222812273	*								121084079.730945	-17.4791940753116	121084079.730945	-18.1616936364607
							121412755.006195	-11.2719921324064	121412755.006195	-13.3720730979697	*								121412755.006195	-14.5237531024882	121412755.006195	-16.0875969148197	*								121412755.006195	-17.0234690607938	121412755.006195	-18.2145727487917	*								121412755.006195	-17.4755445428761	121412755.006195	-18.1580441040252
							121742322.450232	-11.2683425999709	121742322.450232	-13.3684235655342	*								121742322.450232	-14.5201035700527	121742322.450232	-16.0839473823842	*								121742322.450232	-17.0198195283583	121742322.450232	-18.2109232163562	*								121742322.450232	-17.4718950104406	121742322.450232	-18.1543945715897
							122072784.484793	-11.2646930675354	122072784.484793	-13.3647740330987	*								122072784.484793	-14.5164540376172	122072784.484793	-16.0802978499487	*								122072784.484793	-17.0161699959228	122072784.484793	-18.2072736839207	*								122072784.484793	-17.4682454780051	122072784.484793	-18.1507450391542
							122404143.53819	-11.2610435350999	122404143.53819	-13.3611245006632	*								122404143.53819	-14.5128045051817	122404143.53819	-16.0766483175132	*								122404143.53819	-17.0125204634873	122404143.53819	-18.2036241514852	*								122404143.53819	-17.4645959455696	122404143.53819	-18.1470955067187
							122736402.045324	-11.2573940026644	122736402.045324	-13.3574749682277	*								122736402.045324	-14.5091549727462	122736402.045324	-16.0729987850777	*								122736402.045324	-17.0088709310518	122736402.045324	-18.1999746190497	*								122736402.045324	-17.4609464131341	122736402.045324	-18.1434459742832
							123069562.447708	-11.2537444702289	123069562.447708	-13.3538254357922	*								123069562.447708	-14.5055054403106	123069562.447708	-16.0693492526422	*								123069562.447708	-17.0052213986163	123069562.447708	-18.1963250866142	*								123069562.447708	-17.4572968806986	123069562.447708	-18.1397964418477
							123403627.19348	-11.2500949377934	123403627.19348	-13.3501759033567	*								123403627.19348	-14.5018559078751	123403627.19348	-16.0656997202066	*								123403627.19348	-17.0015718661808	123403627.19348	-18.1926755541787	*								123403627.19348	-17.4536473482631	123403627.19348	-18.1361469094121
							123738598.737425	-11.2464454053579	123738598.737425	-13.3465263709212	*								123738598.737425	-14.4982063754396	123738598.737425	-16.0620501877711	*								123738598.737425	-16.9979223337453	123738598.737425	-18.1890260217432	*								123738598.737425	-17.4499978158276	123738598.737425	-18.1324973769766
							124074479.540991	-11.2427958729223	124074479.540991	-13.3428768384857	*								124074479.540991	-14.4945568430041	124074479.540991	-16.0584006553356	*								124074479.540991	-16.9942728013097	124074479.540991	-18.1853764893077	*								124074479.540991	-17.4463482833921	124074479.540991	-18.1288478445411
							124411272.072306	-11.2391463404868	124411272.072306	-13.3392273060501	*								124411272.072306	-14.4909073105686	124411272.072306	-16.0547511229001	*								124411272.072306	-16.9906232688742	124411272.072306	-18.1817269568722	*								124411272.072306	-17.4426987509566	124411272.072306	-18.1251983121056
							124748978.806201	-11.2354968080513	124748978.806201	-13.3355777736146	*								124748978.806201	-14.4872577781331	124748978.806201	-16.0511015904646	*								124748978.806201	-16.9869737364387	124748978.806201	-18.1780774244367	*								124748978.806201	-17.4390492185211	124748978.806201	-18.1215487796701
							125087602.224221	-11.2318472756158	125087602.224221	-13.3319282411791	*								125087602.224221	-14.4836082456976	125087602.224221	-16.0474520580291	*								125087602.224221	-16.9833242040032	125087602.224221	-18.1744278920012	*								125087602.224221	-17.4353996860855	125087602.224221	-18.1178992472346
							125427144.814648	-11.2281977431803	125427144.814648	-13.3282787087436	*								125427144.814648	-14.4799587132621	125427144.814648	-16.0438025255936	*								125427144.814648	-16.9796746715677	125427144.814648	-18.1707783595656	*								125427144.814648	-17.43175015365	125427144.814648	-18.1142497147991
							125767609.072521	-11.2245482107448	125767609.072521	-13.3246291763081	*								125767609.072521	-14.4763091808266	125767609.072521	-16.0401529931581	*								125767609.072521	-16.9760251391322	125767609.072521	-18.1671288271301	*								125767609.072521	-17.4281006212145	125767609.072521	-18.1106001823636
							126108997.499647	-11.2208986783093	126108997.499647	-13.3209796438726	*								126108997.499647	-14.4726596483911	126108997.499647	-16.0365034607226	*								126108997.499647	-16.9723756066967	126108997.499647	-18.1634792946946	*								126108997.499647	-17.424451088779	126108997.499647	-18.1069506499281
							126451312.604628	-11.2172491458738	126451312.604628	-13.3173301114371	*								126451312.604628	-14.4690101159556	126451312.604628	-16.0328539282871	*								126451312.604628	-16.9687260742612	126451312.604628	-18.1598297622591	*								126451312.604628	-17.4208015563435	126451312.604628	-18.1033011174926
							126794556.902875	-11.2135996134383	126794556.902875	-13.3136805790016	*								126794556.902875	-14.4653605835201	126794556.902875	-16.0292043958516	*								126794556.902875	-16.9650765418257	126794556.902875	-18.1561802298236	*								126794556.902875	-17.417152023908	126794556.902875	-18.0996515850571
							127138732.916623	-11.2099500810028	127138732.916623	-13.3100310465661	*								127138732.916623	-14.4617110510845	127138732.916623	-16.0255548634161	*								127138732.916623	-16.9614270093902	127138732.916623	-18.1525306973881	*								127138732.916623	-17.4135024914725	127138732.916623	-18.0960020526216
							127483843.174959	-11.2063005485673	127483843.174959	-13.3063815141306	*								127483843.174959	-14.458061518649	127483843.174959	-16.0219053309805	*								127483843.174959	-16.9577774769547	127483843.174959	-18.1488811649526	*								127483843.174959	-17.409852959037	127483843.174959	-18.092352520186
							127829890.213831	-11.2026510161318	127829890.213831	-13.3027319816951	*								127829890.213831	-14.4544119862135	127829890.213831	-16.018255798545	*								127829890.213831	-16.9541279445192	127829890.213831	-18.1452316325171	*								127829890.213831	-17.4062034266015	127829890.213831	-18.0887029877505
							128176876.576072	-11.1990014836962	128176876.576072	-13.2990824492596	*								128176876.576072	-14.450762453778	128176876.576072	-16.0146062661095	*								128176876.576072	-16.9504784120836	128176876.576072	-18.1415821000816	*								128176876.576072	-17.402553894166	128176876.576072	-18.085053455315
							128524804.811419	-11.1953519512607	128524804.811419	-13.295432916824	*								128524804.811419	-14.4471129213425	128524804.811419	-16.010956733674	*								128524804.811419	-16.9468288796481	128524804.811419	-18.1379325676461	*								128524804.811419	-17.3989043617305	128524804.811419	-18.0814039228795
							128873677.476526	-11.1917024188252	128873677.476526	-13.2917833843885	*								128873677.476526	-14.443463388907	128873677.476526	-16.0073072012385	*								128873677.476526	-16.9431793472126	128873677.476526	-18.1342830352106	*								128873677.476526	-17.395254829295	128873677.476526	-18.077754390444
							129223497.134991	-11.1880528863897	129223497.134991	-13.288133851953	*								129223497.134991	-14.4398138564715	129223497.134991	-16.003657668803	*								129223497.134991	-16.9395298147771	129223497.134991	-18.1306335027751	*								129223497.134991	-17.3916052968594	129223497.134991	-18.0741048580085
							129574266.35737	-11.1844033539542	129574266.35737	-13.2844843195175	*								129574266.35737	-14.436164324036	129574266.35737	-16.0000081363675	*								129574266.35737	-16.9358802823416	129574266.35737	-18.1269839703396	*								129574266.35737	-17.3879557644239	129574266.35737	-18.070455325573
							129925987.721193	-11.1807538215187	129925987.721193	-13.280834787082	*								129925987.721193	-14.4325147916005	129925987.721193	-15.996358603932	*								129925987.721193	-16.9322307499061	129925987.721193	-18.123334437904	*								129925987.721193	-17.3843062319884	129925987.721193	-18.0668057931375
							130278663.810992	-11.1771042890832	130278663.810992	-13.2771852546465	*								130278663.810992	-14.428865259165	130278663.810992	-15.9927090714965	*								130278663.810992	-16.9285812174706	130278663.810992	-18.1196849054685	*								130278663.810992	-17.3806566995529	130278663.810992	-18.063156260702
							130632297.21831	-11.1734547566477	130632297.21831	-13.273535722211	*								130632297.21831	-14.4252157267295	130632297.21831	-15.989059539061	*								130632297.21831	-16.9249316850351	130632297.21831	-18.116035373033	*								130632297.21831	-17.3770071671174	130632297.21831	-18.0595067282665
							130986890.541728	-11.1698052242122	130986890.541728	-13.2698861897755	*								130986890.541728	-14.421566194294	130986890.541728	-15.9854100066255	*								130986890.541728	-16.9212821525996	130986890.541728	-18.1123858405975	*								130986890.541728	-17.3733576346819	130986890.541728	-18.055857195831
							131342446.386878	-11.1661556917767	131342446.386878	-13.26623665734	*								131342446.386878	-14.4179166618584	131342446.386878	-15.98176047419	*								131342446.386878	-16.9176326201641	131342446.386878	-18.108736308162	*								131342446.386878	-17.3697081022464	131342446.386878	-18.0522076633955
							131698967.366465	-11.1625061593412	131698967.366465	-13.2625871249045	*								131698967.366465	-14.4142671294229	131698967.366465	-15.9781109417545	*								131698967.366465	-16.9139830877286	131698967.366465	-18.1050867757265	*								131698967.366465	-17.3660585698109	131698967.366465	-18.04855813096
							132056456.10029	-11.1588566269057	132056456.10029	-13.258937592469	*								132056456.10029	-14.4106175969874	132056456.10029	-15.974461409319	*								132056456.10029	-16.9103335552931	132056456.10029	-18.101437243291	*								132056456.10029	-17.3624090373754	132056456.10029	-18.0449085985245
							132414915.21526	-11.1552070944701	132414915.21526	-13.2552880600335	*								132414915.21526	-14.4069680645519	132414915.21526	-15.9708118768834	*								132414915.21526	-16.9066840228575	132414915.21526	-18.0977877108555	*								132414915.21526	-17.3587595049399	132414915.21526	-18.0412590660889
							132774347.345414	-11.1515575620346	132774347.345414	-13.2516385275979	*								132774347.345414	-14.4033185321164	132774347.345414	-15.9671623444479	*								132774347.345414	-16.903034490422	132774347.345414	-18.09413817842	*								132774347.345414	-17.3551099725044	132774347.345414	-18.0376095336534
							133134755.131945	-11.1479080295991	133134755.131945	-13.2479889951624	*								133134755.131945	-14.3996689996809	133134755.131945	-15.9635128120124	*								133134755.131945	-16.8993849579865	133134755.131945	-18.0904886459845	*								133134755.131945	-17.3514604400689	133134755.131945	-18.0339600012179
							133496141.223209	-11.1442584971636	133496141.223209	-13.2443394627269	*								133496141.223209	-14.3960194672454	133496141.223209	-15.9598632795769	*								133496141.223209	-16.895735425551	133496141.223209	-18.086839113549	*								133496141.223209	-17.3478109076334	133496141.223209	-18.0303104687824
							133858508.274755	-11.1406089647281	133858508.274755	-13.2406899302914	*								133858508.274755	-14.3923699348099	133858508.274755	-15.9562137471414	*								133858508.274755	-16.8920858931155	133858508.274755	-18.0831895811135	*								133858508.274755	-17.3441613751978	133858508.274755	-18.0266609363469
							134221858.949341	-11.1369594322926	134221858.949341	-13.2370403978559	*								134221858.949341	-14.3887204023744	134221858.949341	-15.9525642147059	*								134221858.949341	-16.88843636068	134221858.949341	-18.0795400486779	*								134221858.949341	-17.3405118427623	134221858.949341	-18.0230114039114
							134586195.916948	-11.1333098998571	134586195.916948	-13.2333908654204	*								134586195.916948	-14.3850708699389	134586195.916948	-15.9489146822704	*								134586195.916948	-16.8847868282445	134586195.916948	-18.0758905162424	*								134586195.916948	-17.3368623103268	134586195.916948	-18.0193618714759
							134951521.85481	-11.1296603674216	134951521.85481	-13.2297413329849	*								134951521.85481	-14.3814213375034	134951521.85481	-15.9452651498349	*								134951521.85481	-16.881137295809	134951521.85481	-18.0722409838069	*								134951521.85481	-17.3332127778913	134951521.85481	-18.0157123390404
							135317839.447425	-11.1260108349861	135317839.447425	-13.2260918005494	*								135317839.447425	-14.3777718050679	135317839.447425	-15.9416156173994	*								135317839.447425	-16.8774877633735	135317839.447425	-18.0685914513714	*								135317839.447425	-17.3295632454558	135317839.447425	-18.0120628066049
							135685151.386578	-11.1223613025506	135685151.386578	-13.2224422681139	*								135685151.386578	-14.3741222726324	135685151.386578	-15.9379660849639	*								135685151.386578	-16.873838230938	135685151.386578	-18.0649419189359	*								135685151.386578	-17.3259137130203	135685151.386578	-18.0084132741694
							136053460.371363	-11.1187117701151	136053460.371363	-13.2187927356784	*								136053460.371363	-14.3704727401969	136053460.371363	-15.9343165525284	*								136053460.371363	-16.8701886985025	136053460.371363	-18.0612923865004	*								136053460.371363	-17.3222641805848	136053460.371363	-18.0047637417339
							136422769.108198	-11.1150622376796	136422769.108198	-13.2151432032429	*								136422769.108198	-14.3668232077613	136422769.108198	-15.9306670200928	*								136422769.108198	-16.866539166067	136422769.108198	-18.0576428540649	*								136422769.108198	-17.3186146481493	136422769.108198	-18.0011142092983
							136793080.310848	-11.111412705244	136793080.310848	-13.2114936708074	*								136793080.310848	-14.3631736753258	136793080.310848	-15.9270174876573	*								136793080.310848	-16.8628896336315	136793080.310848	-18.0539933216294	*								136793080.310848	-17.3149651157138	136793080.310848	-17.9974646768628
							137164396.700446	-11.1077631728085	137164396.700446	-13.2078441383718	*								137164396.700446	-14.3595241428903	137164396.700446	-15.9233679552218	*								137164396.700446	-16.8592401011959	137164396.700446	-18.0503437891939	*								137164396.700446	-17.3113155832783	137164396.700446	-17.9938151444273
							137536721.005508	-11.104113640373	137536721.005508	-13.2041946059363	*								137536721.005508	-14.3558746104548	137536721.005508	-15.9197184227863	*								137536721.005508	-16.8555905687604	137536721.005508	-18.0466942567584	*								137536721.005508	-17.3076660508428	137536721.005508	-17.9901656119918
							137910055.961961	-11.1004641079375	137910055.961961	-13.2005450735008	*								137910055.961961	-14.3522250780193	137910055.961961	-15.9160688903508	*								137910055.961961	-16.8519410363249	137910055.961961	-18.0430447243229	*								137910055.961961	-17.3040165184073	137910055.961961	-17.9865160795563
							138284404.313154	-11.096814575502	138284404.313154	-13.1968955410653	*								138284404.313154	-14.3485755455838	138284404.313154	-15.9124193579153	*								138284404.313154	-16.8482915038894	138284404.313154	-18.0393951918874	*								138284404.313154	-17.3003669859717	138284404.313154	-17.9828665471208
							138659768.809885	-11.0931650430665	138659768.809885	-13.1932460086298	*								138659768.809885	-14.3449260131483	138659768.809885	-15.9087698254798	*								138659768.809885	-16.8446419714539	138659768.809885	-18.0357456594518	*								138659768.809885	-17.2967174535362	138659768.809885	-17.9792170146853
							139036152.21042	-11.089515510631	139036152.21042	-13.1895964761943	*								139036152.21042	-14.3412764807128	139036152.21042	-15.9051202930443	*								139036152.21042	-16.8409924390184	139036152.21042	-18.0320961270163	*								139036152.21042	-17.2930679211007	139036152.21042	-17.9755674822498
							139413557.280508	-11.0858659781955	139413557.280508	-13.1859469437588	*								139413557.280508	-14.3376269482773	139413557.280508	-15.9014707606088	*								139413557.280508	-16.8373429065829	139413557.280508	-18.0284465945808	*								139413557.280508	-17.2894183886652	139413557.280508	-17.9719179498143
							139791986.793409	-11.08221644576	139791986.793409	-13.1822974113233	*								139791986.793409	-14.3339774158418	139791986.793409	-15.8978212281733	*								139791986.793409	-16.8336933741474	139791986.793409	-18.0247970621453	*								139791986.793409	-17.2857688562297	139791986.793409	-17.9682684173788
							140171443.529912	-11.0785669133245	140171443.529912	-13.1786478788878	*								140171443.529912	-14.3303278834063	140171443.529912	-15.8941716957378	*								140171443.529912	-16.8300438417119	140171443.529912	-18.0211475297098	*								140171443.529912	-17.2821193237942	140171443.529912	-17.9646188849433
							140551930.278349	-11.074917380889	140551930.278349	-13.1749983464523	*								140551930.278349	-14.3266783509707	140551930.278349	-15.8905221633023	*								140551930.278349	-16.8263943092764	140551930.278349	-18.0174979972743	*								140551930.278349	-17.2784697913587	140551930.278349	-17.9609693525078
							140933449.834625	-11.0712678484535	140933449.834625	-13.1713488140168	*								140933449.834625	-14.3230288185352	140933449.834625	-15.8868726308668	*								140933449.834625	-16.8227447768409	140933449.834625	-18.0138484648388	*								140933449.834625	-17.2748202589232	140933449.834625	-17.9573198200723
							141316005.002235	-11.0676183160179	141316005.002235	-13.1676992815813	*								141316005.002235	-14.3193792860997	141316005.002235	-15.8832230984312	*								141316005.002235	-16.8190952444054	141316005.002235	-18.0101989324033	*								141316005.002235	-17.2711707264877	141316005.002235	-17.9536702876367
							141699598.59228	-11.0639687835824	141699598.59228	-13.1640497491458	*								141699598.59228	-14.3157297536642	141699598.59228	-15.8795735659957	*								141699598.59228	-16.8154457119699	141699598.59228	-18.0065493999678	*								141699598.59228	-17.2675211940522	141699598.59228	-17.9500207552012
							142084233.423495	-11.0603192511469	142084233.423495	-13.1604002167102	*								142084233.423495	-14.3120802212287	142084233.423495	-15.8759240335602	*								142084233.423495	-16.8117961795343	142084233.423495	-18.0028998675323	*								142084233.423495	-17.2638716616167	142084233.423495	-17.9463712227657
							142469912.322264	-11.0566697187114	142469912.322264	-13.1567506842747	*								142469912.322264	-14.3084306887932	142469912.322264	-15.8722745011247	*								142469912.322264	-16.8081466470988	142469912.322264	-17.9992503350968	*								142469912.322264	-17.2602221291812	142469912.322264	-17.9427216903302
							142856638.122645	-11.0530201862759	142856638.122645	-13.1531011518392	*								142856638.122645	-14.3047811563577	142856638.122645	-15.8686249686892	*								142856638.122645	-16.8044971146633	142856638.122645	-17.9956008026613	*								142856638.122645	-17.2565725967456	142856638.122645	-17.9390721578947
							143244413.666388	-11.0493706538404	143244413.666388	-13.1494516194037	*								143244413.666388	-14.3011316239222	143244413.666388	-15.8649754362537	*								143244413.666388	-16.8008475822278	143244413.666388	-17.9919512702257	*								143244413.666388	-17.2529230643101	143244413.666388	-17.9354226254592
							143633241.802955	-11.0457211214049	143633241.802955	-13.1458020869682	*								143633241.802955	-14.2974820914867	143633241.802955	-15.8613259038182	*								143633241.802955	-16.7971980497923	143633241.802955	-17.9883017377902	*								143633241.802955	-17.2492735318746	143633241.802955	-17.9317730930237
							144023125.389547	-11.0420715889694	144023125.389547	-13.1421525545327	*								144023125.389547	-14.2938325590512	144023125.389547	-15.8576763713827	*								144023125.389547	-16.7935485173568	144023125.389547	-17.9846522053547	*								144023125.389547	-17.2456239994391	144023125.389547	-17.9281235605882
							144414067.291116	-11.0384220565339	144414067.291116	-13.1385030220972	*								144414067.291116	-14.2901830266157	144414067.291116	-15.8540268389472	*								144414067.291116	-16.7898989849213	144414067.291116	-17.9810026729192	*								144414067.291116	-17.2419744670036	144414067.291116	-17.9244740281527
							144806070.380393	-11.0347725240984	144806070.380393	-13.1348534896617	*								144806070.380393	-14.2865334941802	144806070.380393	-15.8503773065117	*								144806070.380393	-16.7862494524858	144806070.380393	-17.9773531404837	*								144806070.380393	-17.2383249345681	144806070.380393	-17.9208244957172
							145199137.537908	-11.0311229916629	145199137.537908	-13.1312039572262	*								145199137.537908	-14.2828839617446	145199137.537908	-15.8467277740762	*								145199137.537908	-16.7825999200503	145199137.537908	-17.9737036080482	*								145199137.537908	-17.2346754021326	145199137.537908	-17.9171749632817
							145593271.652008	-11.0274734592274	145593271.652008	-13.1275544247907	*								145593271.652008	-14.2792344293091	145593271.652008	-15.8430782416407	*								145593271.652008	-16.7789503876148	145593271.652008	-17.9700540756127	*								145593271.652008	-17.2310258696971	145593271.652008	-17.9135254308462
							145988475.61888	-11.0238239267919	145988475.61888	-13.1239048923552	*								145988475.61888	-14.2755848968736	145988475.61888	-15.8394287092052	*								145988475.61888	-16.7753008551793	145988475.61888	-17.9664045431772	*								145988475.61888	-17.2273763372616	145988475.61888	-17.9098758984106
							146384752.342574	-11.0201743943563	146384752.342574	-13.1202553599197	*								146384752.342574	-14.2719353644381	146384752.342574	-15.8357791767696	*								146384752.342574	-16.7716513227438	146384752.342574	-17.9627550107417	*								146384752.342574	-17.2237268048261	146384752.342574	-17.9062263659751
							146782104.735023	-11.0165248619208	146782104.735023	-13.1166058274841	*								146782104.735023	-14.2682858320026	146782104.735023	-15.8321296443341	*								146782104.735023	-16.7680017903082	146782104.735023	-17.9591054783062	*								146782104.735023	-17.2200772723906	146782104.735023	-17.9025768335396
							147180535.716063	-11.0128753294853	147180535.716063	-13.1129562950486	*								147180535.716063	-14.2646362995671	147180535.716063	-15.8284801118986	*								147180535.716063	-16.7643522578727	147180535.716063	-17.9554559458707	*								147180535.716063	-17.2164277399551	147180535.716063	-17.8989273011041
							147580048.213457	-11.0092257970498	147580048.213457	-13.1093067626131	*								147580048.213457	-14.2609867671316	147580048.213457	-15.8248305794631	*								147580048.213457	-16.7607027254372	147580048.213457	-17.9518064134352	*								147580048.213457	-17.2127782075195	147580048.213457	-17.8952777686686
							147980645.162913	-11.0055762646143	147980645.162913	-13.1056572301776	*								147980645.162913	-14.2573372346961	147980645.162913	-15.8211810470276	*								147980645.162913	-16.7570531930017	147980645.162913	-17.9481568809997	*								147980645.162913	-17.209128675084	147980645.162913	-17.8916282362331
							148382329.50811	-11.0019267321788	148382329.50811	-13.1020076977421	*								148382329.50811	-14.2536877022606	148382329.50811	-15.8175315145921	*								148382329.50811	-16.7534036605662	148382329.50811	-17.9445073485642	*								148382329.50811	-17.2054791426485	148382329.50811	-17.8879787037976
							148785104.200718	-10.9982771997433	148785104.200718	-13.0983581653066	*								148785104.200718	-14.2500381698251	148785104.200718	-15.8138819821566	*								148785104.200718	-16.7497541281307	148785104.200718	-17.9408578161286	*								148785104.200718	-17.201829610213	148785104.200718	-17.8843291713621
							149188972.200416	-10.9946276673078	149188972.200416	-13.0947086328711	*								149188972.200416	-14.2463886373896	149188972.200416	-15.8102324497211	*								149188972.200416	-16.7461045956952	149188972.200416	-17.9372082836931	*								149188972.200416	-17.1981800777775	149188972.200416	-17.8806796389266
							149593936.47492	-10.9909781348723	149593936.47492	-13.0910591004356	*								149593936.47492	-14.2427391049541	149593936.47492	-15.8065829172856	*								149593936.47492	-16.7424550632597	149593936.47492	-17.9335587512576	*								149593936.47492	-17.194530545342	149593936.47492	-17.8770301064911
							150000000	-10.9873286024368	150000000	-13.0874095680001	*								150000000	-14.2390895725186	150000000	-15.8029333848501	*								150000000	-16.7388055308242	150000000	-17.9299092188221	*								150000000	-17.1908810129065	150000000	-17.8733805740556
