# Supplementary material for: Periclase deforms more slowly than bridgmanite under mantle conditions
Source: Nature. 2023 Jan 11;613(7943):303–7. doi: 10.1038/s41586-022-05410-9 (PMC9834053; doi:10.1038/s41586-022-05410-9)
Supplement: Supplementary file 8 — Source Data Extended Data Fig. 4 [file 41586_2022_5410_MOESM8_ESM.csv]

D;A;A;A;A;A;A;
;MgO/10-3;MgO/10-5;MgO/10-6;MgO_Yoo/10-3;MgO_Yoo/10-5;MgO_Yoo/10-6;
800;102093.492216618;1020.93492216618;102.093492216618;3054.4020099375;30.544020099375;3.0544020099375
1400;34183042.6305984;341830.426305984;34183.0426305984;4501202.17845666;45012.0217845666;4501.20217845666
2000;1362991998.42742;13629919.9842742;1362991.99842742;219593155.302196;2195931.55302196;219593.155302196
2600;54065273.9944361;540652.739944361;54065.2739944361;38287470.2995617;382874.702995617;38287.4702995617
