# Supplementary material for: Periclase deforms more slowly than bridgmanite under mantle conditions
Source: Nature. 2023 Jan 11;613(7943):303–7. doi: 10.1038/s41586-022-05410-9 (PMC9834053; doi:10.1038/s41586-022-05410-9)
Supplement: Supplementary file 9 — Source Data Extended Data Fig. 5 [file 41586_2022_5410_MOESM9_ESM.csv]

Pressure	Per	Per	Bdm	Bdm	Bdm	Bdm75-Per25	Bdm75-Per26	Bdm75-Per27	Bdm75-Per25	Bdm75-Per26	Bdm75-Per27
GPa
	Ita	Yoo	1e-3	1E-5	1E-6	1e-3	1E-5	1E-6	Y1e-3	Y1e-5	Y1e-6
30	35.27	8.95	0.56	2.5	5.25	0.930273	4.10424	8.15286	0.922589	3.4812	6.05227
60	266	90.05	1.02	4.52	9.54	1.69465	7.5084	15.8244	1.69457	7.47633	15.3325
90	1467.35	622.21	1.46	6.44	13.55	2.42568	7.48728	22.5117	2.42568	10.6992	22.5044
120	1306.07	763.02	3.85	16.96	35.62	6.39647	28.1757	59.1385	6.39645	28.1673	58.9682
