# Supplementary material for: Periclase deforms more slowly than bridgmanite under mantle conditions
Source: Nature. 2023 Jan 11;613(7943):303–7. doi: 10.1038/s41586-022-05410-9 (PMC9834053; doi:10.1038/s41586-022-05410-9)
Supplement: Supplementary file 10 — Source Data Extended Data Fig. 6 [file 41586_2022_5410_MOESM10_ESM.xlsx]

## Sheet: Ext. fig 6
	Volume fraction	0	0.05	0.1	0.15	0.2	0.25	0.3	0.35	0.4	0.45	0.5	0.55	0.6	0.65	0.7	0.75	0.8	0.85	0.9	0.95	1
Voigt 30GPa	Effect. Stress	0.560005	2.29548	4.03097	5.76644	7.50193	9.23743	10.9729	12.7084	14.4439	16.1793	17.9148	19.6503	21.3858	23.1213	24.8568	26.5923	28.3278	30.0632	31.7987	33.5342	35.2697
	strain-rate Bdm	1	1	1	1	1	1	1	1	1	1	1	1	1	1	1	1	1	1	1	1	1
	strain-rate Per	1	1	1	1	1	1	1	1	1	1	1	1	1	1	1	1	1	1	1	1	1
HS+ 30GPa	Effect. Stress		1.8212	3.11653	4.44781	5.81694	7.22601	8.67724	10.173	11.716	13.309	14.9552	16.6578	18.4206	20.2476	22.1433	24.1124	26.1603	28.2931	30.5172	32.8401	35.2698
	strain-rate Bdm		1.02013	1.0411	1.06294	1.08573	1.10952	1.13438	1.16039	1.18762	1.21617	1.24614	1.27762	1.31074	1.34564	1.38245	1.42134	1.46249	1.50612	1.55243	1.60171	1.65422
	strain-rate Per		0.617494	0.630141	0.64333	0.657079	0.671435	0.686439	0.702132	0.718563	0.735788	0.753864	0.77286	0.792839	0.813888	0.836094	0.859553	0.884376	0.910685	0.938619	0.968331	1
POSO 30GPa	Effect. Stress	0.56	0.601629	0.651064	0.7142	0.800557	0.930273	1.15735	1.69884	3.50303	6.17956	8.91442	11.6892	14.4981	17.3155	20.109	22.8493	25.5149	28.0936	30.5808	32.9756	35.27
	strain-rate Bdm	1	1.05263	1.11111	1.17646	1.24998	1.3333	1.42847	1.53798	1.66054	1.78191	1.89321	1.98862	2.06309	2.11334	2.13859	2.14052	2.1224	2.08798	2.03992	1.97704	1.84753
	strain-rate Per	2.86666e-05	2.9195e-05	3.56891e-05	4.70424e-05	6.79382e-05	0.000112541	0.000238301	0.000890091	0.00918437	0.0443277	0.106793	0.191128	0.291277	0.400512	0.512031	0.619826	0.7194	0.808004	0.884453	0.948577	1
Reuss 30GPa	Effect. Stress	0.56	0.569343	0.57936	0.590141	0.601796	0.614456	0.628284	0.643485	0.660316	0.679112	0.700316	0.724527	0.752584	0.78571	0.825767	0.87579	0.941154	1.03267	1.17697	1.47187	35.2743
	strain-rate Bdm	1	1.05263	1.11111	1.17647	1.25	1.33333	1.42857	1.53846	1.66666	1.81818	1.99999	2.22222	2.49999	2.85713	3.33331	3.99997	4.99995	6.66657	9.99976	19.999	378071
	strain-rate Per	2.64501e-06	2.78422e-06	2.9389e-06	3.11177e-06	3.30626e-06	3.52667e-06	3.77858e-06	4.06924e-06	4.40834e-06	4.80909e-06	5.29e-06	5.87778e-06	6.61249e-06	7.55713e-06	8.81664e-06	1.05799e-05	1.32249e-05	1.76331e-05	2.64494e-05	5.28975e-05	1
Voigt 60GPa	Effect. Stress	1.02001	14.2689	27.5177	40.7667	54.0156	67.2645	80.5133	93.7621	107.011	120.26	133.509	146.758	160.007	173.255	186.504	199.753	213.002	226.251	239.5	252.749	265.998
	strain-rate Bdm	1	1	1	1	1	1	1	1	1	1	1	1	1	1	1	1	1	1	1	1	1
	strain-rate Per	1	1	1	1	1	1	1	1	1	1	1	1	1	1	1	1	1	1	1	1	1
HS+ 60GPa	Effect. Stress		10.6102	20.4627	30.5915	41.0115	51.7388	62.7906	74.1857	85.9445	98.089	110.643	123.634	137.089	151.04	165.522	180.573	196.235	212.553	229.58	247.374	265.999
	strain-rate Bdm		1.02034	1.04153	1.06362	1.08666	1.11073	1.13589	1.16221	1.18979	1.21871	1.24907	1.28098	1.31457	1.34997	1.38734	1.42682	1.46863	1.51297	1.56007	1.6102	1.66366
	strain-rate Per		0.613514	0.626241	0.63951	0.653358	0.667818	0.682933	0.698754	0.715317	0.732693	0.750934	0.770107	0.790286	0.811553	0.833999	0.857726	0.882843	0.909476	0.93777	0.967884	1
POSO 60GPa	Effect. Stress	1.02	1.09583	1.18587	1.30088	1.45821	1.69465	2.10944	3.12524	12.7545	38.4723	61.0791	83.1791	105.269	127.295	149.055	170.333	190.969	210.874	230.022	248.415	266
	strain-rate Bdm	1	1.05263	1.11111	1.17647	1.25	1.33333	1.42857	1.53846	1.66589	1.79523	1.91322	2.01445	2.09339	2.14632	2.17227	2.17302	2.15232	2.11442	2.06246	1.99549	1.86021
	strain-rate Per	3.50346e-07	3.56806e-07	4.36185e-07	5.74968e-07	8.30499e-07	1.37641e-06	2.9219e-06	1.13298e-05	0.00116316	0.0280509	0.0867753	0.169997	0.271073	0.382749	0.4976	0.608992	0.711921	0.803337	0.881949	0.947606	1
Reuss 60GPa	Effect. Stress	1.02	1.03702	1.05526	1.0749	1.09613	1.11919	1.14438	1.17206	1.20272	1.23696	1.27558	1.31968	1.37078	1.43112	1.50408	1.59519	1.71425	1.88095	2.14378	2.68094	268.71
	strain-rate Bdm	1	1.05263	1.11111	1.17647	1.25	1.33333	1.42857	1.53846	1.66667	1.81818	2	2.22222	2.5	2.85714	3.33333	4	5	6.66667	10	20	3.09366e+07
	strain-rate Per	3.23241e-08	3.40254e-08	3.59157e-08	3.80284e-08	4.04052e-08	4.30989e-08	4.61773e-08	4.97295e-08	5.38736e-08	5.87712e-08	6.46483e-08	7.18314e-08	8.08104e-08	9.23547e-08	1.07747e-07	1.29297e-07	1.61621e-07	2.15494e-07	3.23241e-07	6.46482e-07	1
Voigt 90GPa	Effect. Stress	1.46002	74.7363	148.013	221.289	294.566	367.842	441.118	514.395	587.671	660.948	734.223	807.5	880.777	954.052	1027.33	1100.61	1173.88	1247.16	1320.43	1393.71
	strain-rate Bdm	1	1	1	1	1	1	1	1	1	1	1	1	1	1	1	1	1	1	1	1
	strain-rate Per	1	1	1	1	1	1	1	1	1	1	1	1	1	1	1	1	1	1	1	1
HS+ 90GPa	Effect. Stress		54.4515	108.896	164.872	222.46	281.751	342.841	405.833	470.841	537.988	607.407	679.244	753.658	830.824	910.934	994.199	1080.86	1171.16	1265.39	1363.89	1466.99
	strain-rate Bdm		1.02039	1.04163	1.06377	1.08688	1.11101	1.13624	1.16264	1.1903	1.2193	1.24976	1.28178	1.31548	1.351	1.38849	1.42812	1.47008	1.51459	1.56187	1.61221	1.66588
	strain-rate Per		0.612574	0.625321	0.638612	0.65248	0.666965	0.682109	0.697954	0.714553	0.731962	0.750243	0.769456	0.789683	0.811003	0.833506	0.857294	0.882479	0.909191	0.93757	0.967779	1
POSO 90GPa	Effect. Stress	1.46	1.56854	1.69743	1.86205	2.08725	2.42568	3.01943	4.47397	35.8951	200.299	328.417	452.032	575.119	697.657	818.593	936.762	1051.28	1161.66	1267.77	1369.65
	strain-rate Bdm	1	1.05263	1.11111	1.17647	1.25	1.33333	1.42857	1.53846	1.66656	1.7982	1.91787	2.02054	2.10061	2.15422	2.18035	2.18083	2.1595	2.12075	2.06784	1.99988
	strain-rate Per	5.35218e-09	5.45089e-09	6.66355e-09	8.78377e-09	1.26875e-08	2.10277e-08	4.46398e-08	1.73175e-07	0.000158117	0.0244217	0.0821259	0.16501	0.266261	0.378497	0.494136	0.606391	0.710126	0.802221	0.881351	0.947375
Reuss 90GPa	Effect. Stress	1.46	1.48436	1.51047	1.53858	1.56897	1.60197	1.63803	1.67766	1.72154	1.77054	1.82583	1.88895	1.9621	2.04846	2.1529	2.28331	2.45373	2.69234	3.06855	3.83743
	strain-rate Bdm	1	1.05263	1.11111	1.17647	1.25	1.33333	1.42857	1.53846	1.66667	1.81818	2	2.22222	2.5	2.85714	3.33333	4	5	6.66667	10	20
	strain-rate Per	4.9381e-10	5.198e-10	5.48678e-10	5.80953e-10	6.17263e-10	6.58414e-10	7.05443e-10	7.59708e-10	8.23017e-10	8.97837e-10	9.87621e-10	1.09736e-09	1.23453e-09	1.41089e-09	1.64603e-09	1.97524e-09	2.46905e-09	3.29207e-09	4.9381e-09	9.87621e-09
Voigt 120GPa	Effect. Stress	3.85004	68.9569	134.064	199.171	264.278	329.385	394.492	459.598	524.705	589.813	654.919	720.027	785.134	850.239	915.347	980.455	1045.56	1110.67	1175.77	1240.88	1305.99
	strain-rate Bdm	1	1	1	1	1	1	1	1	1	1	1	1	1	1	1	1	1	1	1	1	1
	strain-rate Per	1	1	1	1	1	1	1	1	1	1	1	1	1	1	1	1	1	1	1	1	1
HS+ 120GPa	Effect. Stress		50.9639	99.3674	149.13	200.323	253.028	307.328	363.317	421.094	480.768	542.457	606.291	672.411	740.971	812.141	886.109	963.083	1043.29	1126.98	1214.44	1305.99
	strain-rate Bdm		1.02036	1.04156	1.06366	1.08673	1.11082	1.136	1.16235	1.18995	1.21889	1.24928	1.28123	1.31485	1.35029	1.3877	1.42723	1.46908	1.51347	1.56063	1.61083	1.66435
	strain-rate Per		0.61322	0.625954	0.639232	0.653084	0.667552	0.682676	0.698501	0.71508	0.732465	0.750717	0.769904	0.790099	0.811382	0.833845	0.857589	0.882729	0.909387	0.937708	0.967851	1
POSO 120GPa	Effect. Stress	3.85	4.13621	4.47609	4.9102	5.50405	6.39647	7.96216	11.7971	54.8695	185.648	297.557	406.536	515.337	623.777	730.869	835.567	937.082	1034.98	1129.13	1219.56	1306
	strain-rate Bdm	1	1.05263	1.11111	1.17647	1.25	1.33333	1.42857	1.53846	1.66614	1.79617	1.91468	2.01635	2.09564	2.14878	2.17478	2.17546	2.15456	2.11639	2.06414	1.99686	1.86115
	strain-rate Per	1.55051e-07	1.5791e-07	1.9304e-07	2.54463e-07	3.67552e-07	6.09162e-07	1.29317e-06	5.0157e-06	0.000789904	0.0269081	0.0853207	0.16844	0.269572	0.381424	0.496521	0.608181	0.711361	0.802989	0.881762	0.947534	1
Reuss 120GPa	Effect. Stress	3.85	3.91423	3.9831	4.05722	4.13735	4.22439	4.31946	4.42396	4.53968	4.6689	4.81468	4.98113	5.17402	5.40176	5.67716	6.02107	6.47046	7.09966	8.09173	10.1192	1336.89
	strain-rate Bdm	1	1.05263	1.11111	1.17647	1.25	1.33333	1.42857	1.53846	1.66667	1.81818	2	2.22222	2.5	2.85714	3.33333	4	5	6.66667	10	20	6.99028e+07
	strain-rate Per	1.43056e-08	1.50585e-08	1.58951e-08	1.68301e-08	1.7882e-08	1.90741e-08	2.04365e-08	2.20086e-08	2.38426e-08	2.60101e-08	2.86112e-08	3.17902e-08	3.57639e-08	4.08731e-08	4.76853e-08	5.72223e-08	7.15279e-08	9.53705e-08	1.43056e-07	2.86111e-07	1
