# Supplementary material for: Periclase deforms more slowly than bridgmanite under mantle conditions
Source: Nature. 2023 Jan 11;613(7943):303–7. doi: 10.1038/s41586-022-05410-9 (PMC9834053; doi:10.1038/s41586-022-05410-9)
Supplement: Supplementary file 11 — Source Data Extended Data Fig. 7 [file 41586_2022_5410_MOESM11_ESM.xlsx]

## Sheet: Ext. fig 7
	Volume fraction	0	0.05	0.1	0.15	0.2	0.25	0.3	0.35	0.4	0.45	0.5	0.55	0.6	0.65	0.7	0.75	0.8	0.85	0.9	0.95	1
Voigt 30GPa	Effect. Stress	5.25	6.75094	8.25192	9.75292	11.2539	12.7549	14.2559	15.7569	17.2579	18.7588	20.2598	21.7608	23.2618	24.7628	26.2638	27.7648	29.2658	30.7668	32.2678	33.7687	35.2697
	strain-rate Bdm	1	1	1	1	1	1	1	1	1	1	1	1	1	1	1	1	1	1	1	1	1
	strain-rate Per	1	1	1	1	1	1	1	1	1	1	1	1	1	1	1	1	1	1	1	1	1
HS+ 30GPa	Effect. Stress		6.38889	7.55487	8.74946	9.97395	11.2298	12.5186	13.842	15.2018	16.6001	18.0388	19.5204	21.0472	22.6219	24.2475	25.9272	27.6643	29.4628	31.3267	33.2607	35.2698
	strain-rate Bdm		1.01781	1.0363	1.0555	1.07546	1.09622	1.11783	1.14035	1.16384	1.18836	1.21398	1.24078	1.26885	1.29827	1.32914	1.3616	1.39574	1.43173	1.46969	1.50983	1.55232
	strain-rate Per		0.661578	0.673316	0.685508	0.698177	0.711351	0.725064	0.739348	0.754242	0.769785	0.786022	0.802998	0.820769	0.839396	0.858938	0.879468	0.901065	0.923813	0.947812	0.973167	1
POSO 30GPa	Effect. Stress	5.25	5.62896	6.07035	6.61129	7.29149	8.15286	9.22589	10.5162	12.0054	13.6627	15.4542	17.3474	19.3125	21.3235	23.3578	25.3973	27.4276	29.4378	31.4204	33.3683	35.27
	strain-rate Bdm	1	1.05112	1.10731	1.16887	1.23583	1.3076	1.3827	1.45891	1.53358	1.60404	1.66788	1.72306	1.76816	1.80236	1.82551	1.83794	1.84029	1.83316	1.81655	1.78819	1.71127
	strain-rate Per	0.0281838	0.0286444	0.034221	0.0430811	0.0566811	0.0772135	0.107031	0.147744	0.199637	0.261726	0.332124	0.408404	0.487894	0.567959	0.646211	0.720686	0.789926	0.852973	0.909272	0.958516	1
Reuss 30GPa	Effect. Stress	5.25	5.33734	5.43097	5.53172	5.6406	5.75884	5.88795	6.02982	6.18684	6.36211	6.55971	6.78516	7.04621	7.35405	7.72577	8.18901	8.79254	9.6336	10.9482	13.576	35.27
	strain-rate Bdm	1	1.05248	1.11077	1.1759	1.24915	1.33212	1.4269	1.53621	1.66364	1.81414	1.99456	2.21484	2.48982	2.84275	3.31226	3.96755	4.94607	6.56525	9.76053	19.0151	366.828
	strain-rate Per	0.00272607	0.00286914	0.00302805	0.0032056	0.00340527	0.00363147	0.00388985	0.00418781	0.00453521	0.00494547	0.00543733	0.00603782	0.00678743	0.00774955	0.00902948	0.0108158	0.0134833	0.0178973	0.0266079	0.0518366	1
Voigt 60GPa	Effect. Stress	9.54001	22.3628	35.1857	48.0086	60.8315	73.6543	86.4773	99.3001	112.123	124.946	137.769	150.592	163.414	176.237	189.06	201.883	214.706	227.529	240.352	253.175	265.998
	strain-rate Bdm	1	1	1	1	1	1	1	1	1	1	1	1	1	1	1	1	1	1	1	1	1
	strain-rate Per	1	1	1	1	1	1	1	1	1	1	1	1	1	1	1	1	1	1	1	1	1
HS+ 60GPa	Effect. Stress		18.9197	28.5487	38.4402	48.608	59.0668	69.8327	80.9231	92.3567	104.154	116.336	128.929	141.957	155.45	169.439	183.959	199.047	214.745	231.101	248.166	265.999
	strain-rate Bdm		1.01978	1.04038	1.06183	1.08419	1.10752	1.13189	1.15737	1.18404	1.21198	1.24128	1.27205	1.3044	1.33846	1.37436	1.41227	1.45235	1.49479	1.53982	1.58767	1.63863
	strain-rate Per		0.624099	0.63662	0.649658	0.663254	0.677436	0.692251	0.707736	0.723942	0.740917	0.758721	0.777414	0.797067	0.817754	0.83956	0.862578	0.886913	0.912685	0.94002	0.96907	1
POSO 60GPa	Effect. Stress	9.54	10.2489	11.0906	12.1649	13.6319	15.8244	19.5741	27.1373	40.7832	57.9239	76.4876	95.8686	115.74	135.81	155.812	175.524	194.787	213.506	231.636	249.158	266
	strain-rate Bdm	1	1.05261	1.11106	1.17637	1.24979	1.33287	1.42734	1.53387	1.64715	1.75782	1.85923	1.94604	2.01396	2.0604	2.08483	2.08866	2.07455	2.04547	2.00344	1.94695	1.82662
	strain-rate Per	0.000358244	0.000364837	0.000445858	0.000587291	0.000846716	0.00139485	0.00287498	0.0085252	0.0292695	0.0737732	0.140774	0.225971	0.324026	0.429015	0.535071	0.637115	0.731364	0.815506	0.888507	0.95016	1
Reuss 60GPa	Effect. Stress	9.54	9.69916	9.8698	10.0535	10.252	10.4677	10.7032	10.9622	11.2489	11.5691	11.9303	12.3427	12.8206	13.3849	14.0672	14.9193	16.0326	17.5913	20.0488	25.0696	266.003
	strain-rate Bdm	1	1.05263	1.11111	1.17646	1.24999	1.33332	1.42855	1.53843	1.66663	1.81813	1.99993	2.22213	2.49988	2.85697	3.33308	3.9996	4.99934	6.66542	9.99702	19.9874	30236.6
	strain-rate Per	3.30724e-05	3.4813e-05	3.6747e-05	3.89085e-05	4.13402e-05	4.40961e-05	4.72457e-05	5.08798e-05	5.51195e-05	6.01301e-05	6.61427e-05	7.34914e-05	8.2677e-05	9.44869e-05	0.000110233	0.000132277	0.00016534	0.000220442	0.000330626	0.000661034	1
Voigt 90GPa	Effect. Stress	13.5501	86.2217	158.894	231.566	304.237	376.91	449.581	522.252	594.925	667.597	740.268	812.941	885.613	958.284	1030.96	1103.63	1176.3	1248.97	1321.64	1394.32	1466.99
	strain-rate Bdm	1	1	1	1	1	1	1	1	1	1	1	1	1	1	1	1	1	1	1	1	1
	strain-rate Per	1	1	1	1	1	1	1	1	1	1	1	1	1	1	1	1	1	1	1	1	1
HS+ 90GPa	Effect. Stress		66.2468	120.378	176.021	233.255	292.168	352.855	415.418	479.967	546.623	615.516	686.789	760.598	837.114	916.523	999.033	1084.87	1174.29	1267.57	1365.02	1466.99
	strain-rate Bdm		1.02025	1.04133	1.06331	1.08624	1.11019	1.13521	1.16139	1.18882	1.21757	1.24775	1.27947	1.31285	1.34802	1.38514	1.42436	1.46588	1.50989	1.55664	1.60638	1.65942
	strain-rate Per		0.615297	0.627992	0.641223	0.655027	0.66944	0.684505	0.700267	0.716774	0.734081	0.752249	0.77134	0.791432	0.812603	0.83494	0.858546	0.88353	0.910019	0.938151	0.968085	1
POSO 90GPa	Effect. Stress	13.55	14.5573	15.7535	17.2813	19.3712	22.5117	28.0192	41.4387	110.002	233.242	352.421	471.24	590.757	710.27	828.537	944.355	1056.83	1165.47	1270.1	1370.71	1467
	strain-rate Bdm	1	1.05263	1.11111	1.17647	1.25	1.33333	1.42855	1.53837	1.66387	1.78939	1.9043	2.00285	2.07974	2.13142	2.15704	2.15832	2.1388	2.10248	2.0523	1.98719	1.85452
	strain-rate Per	5.3462e-06	5.44475e-06	6.65603e-06	8.77371e-06	1.26726e-05	2.10009e-05	4.45617e-05	0.000171567	0.00420083	0.0351869	0.0956997	0.179482	0.280176	0.390771	0.504126	0.613893	0.715301	0.805444	0.883078	0.948043	1
Reuss 90GPa	Effect. Stress	13.55	13.7761	14.0184	14.2793	14.5613	14.8676	15.2022	15.57	15.9773	16.4321	16.9452	17.531	18.2099	19.0114	19.9807	21.191	22.7726	24.9871	28.4786	35.6144	1467.96
	strain-rate Bdm	1	1.05263	1.11111	1.17647	1.25	1.33333	1.42857	1.53846	1.66667	1.81818	2	2.22222	2.5	2.85714	3.33333	3.99999	4.99999	6.66665	9.99996	19.9998	2.02732e+06
	strain-rate Per	4.93262e-07	5.19223e-07	5.48069e-07	5.80308e-07	6.16577e-07	6.57683e-07	7.0466e-07	7.58864e-07	8.22103e-07	8.9684e-07	9.86523e-07	1.09614e-06	1.23315e-06	1.40932e-06	1.6442e-06	1.97304e-06	2.4663e-06	3.2884e-06	4.9326e-06	9.86515e-06	1
Voigt 120GPa	Effect. Stress	35.6201	99.1381	162.656	226.175	289.693	353.212	416.731	480.249	543.768	607.285	670.804	734.323	797.84	861.359	924.878	988.397	1051.91	1115.43	1178.95	1242.47	1305.99
	strain-rate Bdm	1	1	1	1	1	1	1	1	1	1	1	1	1	1	1	1	1	1	1	1	1
	strain-rate Per	1	1	1	1	1	1	1	1	1	1	1	1	1	1	1	1	1	1	1	1	1
HS+ 120GPa	Effect. Stress		81.9524	129.525	178.406	228.662	280.368	333.605	388.46	445.026	503.406	563.712	626.062	690.591	757.441	826.772	898.759	973.591	1051.48	1132.67	1217.41	1305.99
	strain-rate Bdm		1.01993	1.04068	1.06231	1.08485	1.10838	1.13296	1.15867	1.18558	1.21378	1.24337	1.27444	1.30712	1.34154	1.37783	1.41616	1.4567	1.49965	1.54523	1.59369	1.64532
	strain-rate Per		0.621261	0.633837	0.646938	0.6606	0.674856	0.689752	0.705329	0.721631	0.738713	0.756634	0.775457	0.795253	0.816094	0.838072	0.86128	0.885825	0.911826	0.939419	0.968753	1
POSO 120GPa	Effect. Stress	35.62	38.2676	41.4113	45.4254	50.9124	59.1385	73.4059	104.713	172.747	261.713	356.62	454.802	555.013	655.96	756.356	855.11	951.431	1044.85	1135.18	1222.34	1306
	strain-rate Bdm	1	1.05262	1.11109	1.17643	1.24991	1.33313	1.42803	1.53621	1.65341	1.76843	1.87392	1.96428	2.03489	2.08287	2.10762	2.11063	2.09485	2.06353	2.01898	1.95981	1.83558
	strain-rate Per	0.000153352	0.000156177	0.000190895	0.000251555	0.000363061	0.000600142	0.00125721	0.00418359	0.0198821	0.0608061	0.12608	0.211045	0.310075	0.416914	0.525304	0.629789	0.726289	0.812317	0.88678	0.949484	1
Reuss 120GPa	Effect. Stress	35.62	36.2143	36.8514	37.5372	38.2785	39.0837	39.9633	40.9302	42.0007	43.1963	44.5449	46.0849	47.8695	49.9764	52.5242	55.7059	59.8632	65.684	74.8612	93.6145	1306.03
	strain-rate Bdm	1	1.05263	1.11111	1.17647	1.25	1.33333	1.42856	1.53845	1.66665	1.81816	1.99997	2.22218	2.49995	2.85707	3.33322	3.99983	4.99972	6.66613	9.99873	19.9946	70659.7
	strain-rate Per	1.41523e-05	1.48972e-05	1.57248e-05	1.66498e-05	1.76904e-05	1.88697e-05	2.02175e-05	2.17727e-05	2.3587e-05	2.57312e-05	2.83043e-05	3.14491e-05	3.53801e-05	4.04342e-05	4.71729e-05	5.6607e-05	7.07577e-05	9.43414e-05	0.000141505	0.000282971	1
